# Supplementary material for: Impact of Vaccination on Intra-Host Genetic Diversity of Patients Infected with SARS-CoV-2 Gamma Lineage
Source: Viruses. 2024 Sep 26;16(10):1524. doi: 10.3390/v16101524 (PMC11512383; doi:10.3390/v16101524)
Supplement: Supplementary file 1 [file viruses-16-01524-s001.zip]

Archive with 3 entries (3 files):
- viruses-3175978 -Marques et al Supplementary Tables S1_S7.xlsx
- viruses-3175978 -Table S1.pdf
- viruses-3175978 -Table S2.pdf
