# Supplementary material for: Impact of Vaccination on Intra-Host Genetic Diversity of Patients Infected with SARS-CoV-2 Gamma Lineage
Source: Viruses. 2024 Sep 26;16(10):1524. doi: 10.3390/v16101524 (PMC11512383; doi:10.3390/v16101524)
Supplement: Supplementary file 1 [file viruses-16-01524-s001.zip › viruses-3175978 -Marques et al Supplementary Tables S1_S7.xlsx]

## Sheet: Table S1
Table S1. ISNVs identified in unvaccinated patients.
Genomic Region	Nucleotide Substitution	Amino acid substitution	iSNV type	Number of patients presenting the mutation
N	A28877T	Ser202Cys	non_synonymous	52
E	C26313T	Phe23Phe	synonymous	3
N	A29147G	Ile292Val	non_synonymous	1
N	C28311T	Pro13Leu	non_synonymous	1
E	G26268A	Glu8Glu	synonymous	1
N	C28331T	Pro20Ser	non_synonymous	1
N	C28512G	Pro80Arg	non_synonymous	37
N	C28854T	Ser194Leu	non_synonymous	1
M	C27059T	Tyr179Tyr	synonymous	2
N	C28892T	Pro207Ser	non_synonymous	1
M	T27035C	Ala171Ala	synonymous	1
N	C29249T	Pro326Ser	non_synonymous	2
N	G28395T	Arg41Leu	non_synonymous	1
N	A28384T	Ser37Ser	synonymous	2
N	G28878C	Ser202Thr	non_synonymous	52
N	C28291T	Pro6Pro	synonymous	1
N	C28720T	Arg149Arg	synonymous	8
N	G28881A	Arg203Lys	non_synonymous	52
N	G28883C	Gly204Arg	non_synonymous	52
N	G28884T	Gly204Val	non_synonymous	1
N	C28801T	Ser176Ser	synonymous	1
N	C29144T	Leu291Leu	synonymous	1
N	G28985T	Gly238Cys	non_synonymous	3
N	G28882A	Arg203Arg	synonymous	52
N	G28939T	Leu222Leu	synonymous	3
N	G29348T	Ala359Ser	non_synonymous	1
N	G29477T	Asp402Tyr	non_synonymous	2
ORF1ab	A10323G	Lys3353Arg	non_synonymous	1
ORF1ab	A10983G	Lys3573Arg	non_synonymous	1
ORF1ab	A11348G	Met3695Val	non_synonymous	1
ORF1ab	A1230G	Lys322Arg	non_synonymous	1
N	G29383A	Lys370Lys	synonymous	1
ORF1ab	A13868G	Lys4535Arg	non_synonymous	1
ORF1ab	A18887T	His6208Leu	non_synonymous	2
N	G29449T	Val392Val	synonymous	1
N	T29029C	Ala252Ala	synonymous	4
ORF1ab	A10978C	Ala3571Ala	synonymous	1
ORF1ab	A20465G	Asp6734Gly	non_synonymous	1
ORF1ab	A11386G	Arg3707Arg	synonymous	1
ORF1ab	A19326G	Pro6354Pro	synonymous	1
ORF1ab	A2182G	Val639Val	synonymous	1
ORF1ab	A2903G	Ile880Val	non_synonymous	1
ORF1ab	A5648C	Lys1795Gln	non_synonymous	56
ORF1ab	A7590G	Lys2442Arg	non_synonymous	1
ORF1ab	A7880G	Asn2539Asp	non_synonymous	1
ORF1ab	A3394T	Ala1043Ala	synonymous	1
ORF1ab	A4762G	Glu1499Glu	synonymous	1
ORF1ab	A6319G	Pro2018Pro	synonymous	58
ORF1ab	A6613G	Val2116Val	synonymous	44
ORF1ab	A929G	Ile222Val	non_synonymous	1
ORF1ab	C10450T	Pro3395Pro	synonymous	8
ORF1ab	C10341T	Pro3359Leu	non_synonymous	2
ORF1ab	C11200T	Ala3645Ala	synonymous	2
ORF1ab	C11455T	Ala3730Ala	synonymous	1
ORF1ab	C10376T	Pro3371Ser	non_synonymous	1
ORF1ab	C11674T	Tyr3803Tyr	synonymous	1
ORF1ab	C10449T	Pro3395Leu	non_synonymous	1
ORF1ab	C11950T	His3895His	synonymous	1
ORF1ab	C10623T	Thr3453Ile	non_synonymous	2
ORF1ab	C11962T	Leu3899Leu	synonymous	1
ORF1ab	C12085T	Thr3940Thr	synonymous	1
ORF1ab	C12763T	Asp4166Asp	synonymous	1
ORF1ab	C12778T	Tyr4171Tyr	synonymous	59
ORF1ab	C10775T	Pro3504Ser	non_synonymous	1
ORF1ab	C11750T	Leu3829Phe	non_synonymous	1
ORF1ab	C12784T	Asn4173Asn	synonymous	1
ORF1ab	C12119T	Pro3952Ser	non_synonymous	1
ORF1ab	C1300T	Gly345Gly	synonymous	1
ORF1ab	C13138T	Ile4291Ile	synonymous	1
ORF1ab	C13297T	Asp4344Asp	synonymous	1
ORF1ab	C1218T	Ser318Leu	non_synonymous	1
ORF1ab	C12741T	Thr4159Ile	non_synonymous	1
ORF1ab	C13378T	Thr4371Thr	synonymous	1
ORF1ab	C12756T	Thr4164Ile	non_synonymous	1
ORF1ab	C1302T	Thr346Ile	non_synonymous	1
ORF1ab	C13860T	Asp4532Asp	synonymous	51
ORF1ab	C13197T	Thr4311Ile	non_synonymous	2
ORF1ab	C14322T	Tyr4686Tyr	synonymous	1
ORF1ab	C14649T	Asn4795Asn	synonymous	2
ORF1ab	C13424T	Arg4387Cys	non_synonymous	1
ORF1ab	C14177T	Thr4638Ile	non_synonymous	1
ORF1ab	C14763T	Phe4833Phe	synonymous	1
ORF1ab	C14790T	Ile4842Ile	synonymous	4
ORF1ab	C14408T	Pro4715Leu	non_synonymous	51
ORF1ab	C16580T	Thr5439Ile	non_synonymous	1
ORF1ab	C16733T	Ser5490Leu	non_synonymous	1
ORF1ab	C18086T	Thr5941Ile	non_synonymous	1
ORF1ab	C18508T	Leu6082Phe	non_synonymous	1
ORF1ab	C15960T	Ala5232Ala	synonymous	2
ORF1ab	C16887T	Tyr5541Tyr	synonymous	8
ORF1ab	C18511A	Pro6083Thr	non_synonymous	2
ORF1ab	C18928T	Pro6222Ser	non_synonymous	1
ORF1ab	C1825T	Ala520Ala	synonymous	1
ORF1ab	C18267T	Arg6001Arg	synonymous	1
ORF1ab	C18486T	Leu6074Leu	synonymous	1
ORF1ab	C19027T	His6255Tyr	non_synonymous	1
ORF1ab	C1911T	Ser549Phe	non_synonymous	1
ORF1ab	C19694T	Ser6477Phe	non_synonymous	1
ORF1ab	C2003T	Leu580Phe	non_synonymous	1
ORF1ab	C21077T	Thr6938Ile	non_synonymous	1
ORF1ab	C18877T	Leu6205Leu	synonymous	1
ORF1ab	C21110T	Thr6949Ile	non_synonymous	1
ORF1ab	C2226T	Thr654Ile	non_synonymous	2
ORF1ab	C2594T	Pro777Ser	non_synonymous	2
ORF1ab	C3096T	Ser944Leu	non_synonymous	1
ORF1ab	C1909T	Phe548Phe	synonymous	1
ORF1ab	C19164T	Asp6300Asp	synonymous	2
ORF1ab	C19488A	Val6408Val	synonymous	1
ORF1ab	C3393A	Ala1043Glu	non_synonymous	1
ORF1ab	C20703T	Tyr6813Tyr	synonymous	1
ORF1ab	C20844T	Pro6860Pro	synonymous	1
ORF1ab	C3426T	Pro1054Leu	non_synonymous	1
ORF1ab	C3828T	Ser1188Leu	non_synonymous	57
ORF1ab	C4475T	Arg1404Cys	non_synonymous	1
ORF1ab	C2197T	Asp644Asp	synonymous	1
ORF1ab	C4752T	Thr1496Ile	non_synonymous	2
ORF1ab	C5240T	Pro1659Ser	non_synonymous	2
ORF1ab	C5262G	Ser1666Cys	non_synonymous	2
ORF1ab	C2749T	Asp828Asp	synonymous	52
ORF1ab	C3037T	Phe924Phe	synonymous	37
ORF1ab	C7086T	Thr2274Ile	non_synonymous	2
ORF1ab	C7764T	Ser2500Phe	non_synonymous	1
ORF1ab	C355T	Gly30Gly	synonymous	1
ORF1ab	C843T	Pro193Leu	non_synonymous	1
ORF1ab	C3787T	Tyr1174Tyr	synonymous	1
ORF1ab	C9891T	Ala3209Val	non_synonymous	1
ORF1ab	G10481A	Gly3406Ser	non_synonymous	1
ORF1ab	G11083T	Leu3606Phe	non_synonymous	4
ORF1ab	C4456T	Ala1397Ala	synonymous	1
ORF1ab	C4582T	Asn1439Asn	synonymous	1
ORF1ab	G1167A	Arg301Gln	non_synonymous	1
ORF1ab	C4795T	Ser1510Ser	synonymous	1
ORF1ab	G13435A	Met4390Ile	non_synonymous	1
ORF1ab	C4897T	Phe1544Phe	synonymous	1
ORF1ab	G17259T	Glu5665Asp	non_synonymous	57
ORF1ab	C4993T	Asn1576Asn	synonymous	1
ORF1ab	C4999T	Asn1578Asn	synonymous	1
ORF1ab	C6286T	Thr2007Thr	synonymous	1
ORF1ab	C6433T	Thr2056Thr	synonymous	1
ORF1ab	G18255T	Met5997Ile	non_synonymous	2
ORF1ab	G18984T	Met6240Ile	non_synonymous	1
ORF1ab	C7834T	Asn2523Asn	synonymous	2
ORF1ab	C7945T	Tyr2560Tyr	synonymous	15
ORF1ab	G1944A	Arg560His	non_synonymous	1
ORF1ab	G19669A	Gly6469Arg	non_synonymous	1
ORF1ab	C8047T	Tyr2594Tyr	synonymous	1
ORF1ab	C8668T	Asp2801Asp	synonymous	1
ORF1ab	C9943T	Tyr3226Tyr	synonymous	1
ORF1ab	G21097C	Glu6945Gln	non_synonymous	1
ORF1ab	G12793A	Lys4176Lys	synonymous	2
ORF1ab	G21372T	Gln7036His	non_synonymous	3
ORF1ab	G13045T	Val4260Val	synonymous	1
ORF1ab	G347A	Val28Ile	non_synonymous	1
ORF1ab	G4504T	Glu1413Asp	non_synonymous	2
ORF1ab	G4913T	Val1550Phe	non_synonymous	1
ORF1ab	G13201T	Pro4312Pro	synonymous	4
ORF1ab	G14241A	Lys4659Lys	synonymous	1
ORF1ab	G17721T	Val5819Val	synonymous	1
ORF1ab	G521A	Val86Ile	non_synonymous	1
ORF1ab	G2731A	Lys822Lys	synonymous	1
ORF1ab	G6865T	Lys2200Asn	non_synonymous	1
ORF1ab	G3340T	Val1025Val	synonymous	1
ORF1ab	G7388A	Ala2375Thr	non_synonymous	5
ORF1ab	G8861A	Val2866Met	non_synonymous	1
ORF1ab	G9105A	Ser2947Asn	non_synonymous	1
ORF1ab	G942A	Arg226Lys	non_synonymous	1
ORF1ab	T10254C	Leu3330Ser	non_synonymous	1
ORF1ab	T12134C	Phe3957Leu	non_synonymous	1
ORF1ab	T13331C	Cys4356Arg	non_synonymous	1
ORF1ab	T1871G	Phe536Val	non_synonymous	1
ORF1ab	T2181G	Val639Gly	non_synonymous	1
ORF1ab	G3496A	Lys1077Lys	synonymous	1
ORF1ab	T6321C	Val2019Ala	non_synonymous	1
ORF3a	C25708T	Leu106Phe	non_synonymous	3
ORF1ab	G3901A	Lys1212Lys	synonymous	1
ORF1ab	G9805T	Leu3180Leu	synonymous	1
ORF1ab	T11068G	Ser3601Ser	synonymous	1
ORF3a	C25904T	Ser171Leu	non_synonymous	1
ORF3a	C26201T	Thr270Ile	non_synonymous	1
ORF3a	G25440T	Lys16Asn	non_synonymous	1
ORF3a	G25445T	Gly18Val	non_synonymous	1
ORF3a	G25606A	Ala72Thr	non_synonymous	1
ORF3a	G25699T	Ala103Ser	non_synonymous	1
ORF3a	G26152A	Gly254Arg	non_synonymous	1
ORF1ab	T13270C	Asp4335Asp	synonymous	1
ORF3a	T26149C	Ser253Pro	non_synonymous	50
ORF6	C27323T	Ser41Phe	non_synonymous	1
ORF1ab	T15825A	Ser5187Ser	synonymous	1
ORF6	G27214T	Val5Phe	non_synonymous	1
ORF6	G27281T	Trp27Leu	non_synonymous	1
ORF7a	G27430A	Ala13Thr	non_synonymous	1
ORF7a	G27506T	Gly38Val	non_synonymous	2
ORF8	C28054T	Ser54Leu	non_synonymous	1
ORF8	C28087T	Ala65Val	non_synonymous	3
ORF8	C28093T	Ser67Phe	non_synonymous	3
ORF8	G28077T	Val62Leu	non_synonymous	1
ORF1ab	T19668C	Asp6468Asp	synonymous	1
ORF8	G28167A	Glu92Lys	non_synonymous	57
ORF8	G28178T	Leu95Phe	non_synonymous	1
ORF1ab	T3007C	Phe914Phe	synonymous	1
S	A22812C	Lys417Thr	non_synonymous	58
S	A23063T	Asn501Tyr	non_synonymous	40
ORF1ab	T6106C	Tyr1947Tyr	synonymous	1
ORF1ab	T733C	Asp156Asp	synonymous	58
S	A23403G	Asp614Gly	non_synonymous	59
ORF1ab	T9454C	Tyr3063Tyr	synonymous	1
S	C21614T	Leu18Phe	non_synonymous	48
ORF6	C27219T	Asp6Asp	synonymous	5
ORF7a	A27528G	Pro45Pro	synonymous	1
S	C21621A	Thr20Asn	non_synonymous	49
S	C21638T	Pro26Ser	non_synonymous	47
S	C22211T	Pro217Ser	non_synonymous	1
S	C23525T	His655Tyr	non_synonymous	32
S	C24237T	Ala892Val	non_synonymous	1
S	C24642T	Thr1027Ile	non_synonymous	58
S	C24912T	Thr1117Ile	non_synonymous	1
S	C25083T	Ala1174Val	non_synonymous	1
ORF7a	C27657T	Ile88Ile	synonymous	2
S	G21974T	Asp138Tyr	non_synonymous	35
S	A23128G	Ala522Ala	synonymous	1
S	G22132T	Arg190Ser	non_synonymous	35
S	C21721T	Asp53Asp	synonymous	1
S	G23012A	Glu484Lys	non_synonymous	39
S	C22747T	Val395Val	synonymous	2
S	G23628T	Ser689Ile	non_synonymous	1
S	C22987T	Ala475Ala	synonymous	1
S	G24095T	Ala845Ser	non_synonymous	1
S	G25012T	Glu1150Asp	non_synonymous	1
S	C23380T	Asn606Asn	synonymous	1
S	C25300T	Gly1246Gly	synonymous	1
S	G25088T	Val1176Phe	non_synonymous	59
S	G23224A	Glu554Glu	synonymous	1
S	G24547A	Arg995Arg	synonymous	1
S	G24757T	Val1065Val	synonymous	3
S	G25012A	Glu1150Glu	synonymous	2
S	T21765C	Ile68Thr	non_synonymous	1
S	T23281A	Thr573Thr	synonymous	2
S	T23335G	Ser591Ser	synonymous	1

## Sheet: Table S2
Table S2. ISNVs identified in vaccinated patients.
Genomic Region	Nucleotide Substitution	Amino acid substitution	iSNV type	Number of patients presenting the mutation
E	C26313T	Phe23Phe	synonymous	1
E	G26268A	Glu8Glu	synonymous	1
E	G26352T	Ala36Ala	synonymous	1
M	A26847T	Met109Leu	non_synonymous	1
M	A26952G	Ile144Val	non_synonymous	1
M	C26601T	Leu27Leu	synonymous	1
M	C26858T	Phe112Phe	synonymous	1
M	C26873T	Asn117Asn	synonymous	1
M	C27002T	Asp160Asp	synonymous	2
M	G26724T	Ala68Ser	non_synonymous	1
M	G26909T	Leu129Leu	synonymous	1
M	T26897C	His125His	synonymous	1
M	T26948C	Ala142Ala	synonymous	1
N	A28855G	Ser194Ser	synonymous	1
N	A28877T	Ser202Cys	non_synonymous	41
N	A29139T	Gln289Leu	non_synonymous	2
N	C28310A	Pro13Thr	non_synonymous	1
N	C28311T	Pro13Leu	non_synonymous	1
N	C28344T	Thr24Ile	non_synonymous	4
N	C28512G	Pro80Arg	non_synonymous	39
N	C28697T	Pro142Ser	non_synonymous	1
N	C28720T	Arg149Arg	synonymous	2
N	C28887T	Thr205Ile	non_synonymous	1
N	C29098T	Gly275Gly	synonymous	1
N	C29249T	Pro326Ser	non_synonymous	1
N	C29284T	Ile337Ile	synonymous	1
N	C29296T	Asp341Asp	synonymous	1
N	C29358T	Thr362Ile	non_synonymous	1
N	C29409T	Thr379Ile	non_synonymous	1
N	C29420T	Pro383Ser	non_synonymous	1
N	G28321T	Thr16Thr	synonymous	2
N	G28580T	Asp103Tyr	non_synonymous	1
N	G28871T	Gly200Cys	non_synonymous	1
N	G28872A	Gly200Asp	non_synonymous	1
N	G28878C	Ser202Thr	non_synonymous	41
N	G28881A	Arg203Lys	non_synonymous	41
N	G28882A	Arg203Arg	synonymous	41
N	G28883C	Gly204Arg	non_synonymous	41
N	G28939T	Leu222Leu	synonymous	2
N	G28985T	Gly238Cys	non_synonymous	1
N	G29032A	Glu253Glu	synonymous	1
N	G29477T	Asp402Tyr	non_synonymous	1
N	T29206C	Ala311Ala	synonymous	1
ORF10	C29640T	Ala28Val	non_synonymous	1
ORF1ab	A10323G	Lys3353Arg	non_synonymous	4
ORF1ab	A10720G	Arg3485Arg	synonymous	1
ORF1ab	A1078G	Pro271Pro	synonymous	1
ORF1ab	A10873G	Gln3536Gln	synonymous	1
ORF1ab	A10875G	Asn3537Ser	non_synonymous	1
ORF1ab	A11386G	Arg3707Arg	synonymous	1
ORF1ab	A11760G	Lys3832Arg	non_synonymous	4
ORF1ab	A13186T	Ala4307Ala	synonymous	1
ORF1ab	A14431C	Arg4723Arg	synonymous	1
ORF1ab	A14673G	Lys4803Lys	synonymous	1
ORF1ab	A14689C	Lys4809Gln	non_synonymous	1
ORF1ab	A16512G	Leu5416Leu	synonymous	1
ORF1ab	A16687G	Ile5475Val	non_synonymous	1
ORF1ab	A16947T	Ala5561Ala	synonymous	2
ORF1ab	A17482T	Thr5740Ser	non_synonymous	1
ORF1ab	A18945G	Glu6227Glu	synonymous	1
ORF1ab	A20636C	Glu6791Ala	non_synonymous	1
ORF1ab	A20959G	Asn6899Asp	non_synonymous	1
ORF1ab	A2134G	Lys623Lys	synonymous	1
ORF1ab	A2476C	Lys737Asn	non_synonymous	1
ORF1ab	A2556T	Gln764Leu	non_synonymous	1
ORF1ab	A3275G	Thr1004Ala	non_synonymous	1
ORF1ab	A3427T	Pro1054Pro	synonymous	1
ORF1ab	A4060G	Pro1265Pro	synonymous	1
ORF1ab	A5648C	Lys1795Gln	non_synonymous	59
ORF1ab	A6319G	Pro2018Pro	synonymous	58
ORF1ab	A6319T	Pro2018Pro	synonymous	1
ORF1ab	A6613G	Val2116Val	synonymous	52
ORF1ab	A6806G	Thr2181Ala	non_synonymous	2
ORF1ab	A8086T	Glu2607Asp	non_synonymous	1
ORF1ab	C10138T	Asn3291Asn	synonymous	1
ORF1ab	C10450T	Pro3395Pro	synonymous	2
ORF1ab	C10702T	Asp3479Asp	synonymous	1
ORF1ab	C10969T	Phe3568Phe	synonymous	1
ORF1ab	C11200T	Ala3645Ala	synonymous	1
ORF1ab	C11345T	Leu3694Phe	non_synonymous	1
ORF1ab	C11379T	Ala3705Val	non_synonymous	1
ORF1ab	C1150T	Gly295Gly	synonymous	1
ORF1ab	C11620T	Phe3785Phe	synonymous	1
ORF1ab	C11653T	Leu3796Leu	synonymous	1
ORF1ab	C11750T	Leu3829Phe	non_synonymous	2
ORF1ab	C12085T	Thr3940Thr	synonymous	1
ORF1ab	C12400T	Leu4045Leu	synonymous	1
ORF1ab	C12525T	Thr4087Ile	non_synonymous	1
ORF1ab	C12756T	Thr4164Ile	non_synonymous	1
ORF1ab	C12778T	Tyr4171Tyr	synonymous	59
ORF1ab	C1288T	Cys341Cys	synonymous	1
ORF1ab	C1302T	Thr346Ile	non_synonymous	1
ORF1ab	C13072T	Phe4269Phe	synonymous	1
ORF1ab	C13197T	Thr4311Ile	non_synonymous	1
ORF1ab	C13329A	Thr4355Asn	non_synonymous	1
ORF1ab	C13860T	Asp4532Asp	synonymous	57
ORF1ab	C13944T	Asn4560Asn	synonymous	1
ORF1ab	C14016T	Phe4584Phe	synonymous	1
ORF1ab	C14408T	Pro4715Leu	non_synonymous	56
ORF1ab	C1457T	Arg398Cys	non_synonymous	1
ORF1ab	C14599T	Leu4779Leu	synonymous	1
ORF1ab	C14790T	Ile4842Ile	synonymous	7
ORF1ab	C15180T	Ala4972Ala	synonymous	1
ORF1ab	C15328T	Leu5022Phe	non_synonymous	1
ORF1ab	C15746T	Thr5161Ile	non_synonymous	1
ORF1ab	C15960T	Ala5232Ala	synonymous	2
ORF1ab	C15963T	Gly5233Gly	synonymous	1
ORF1ab	C16260T	Cys5332Cys	synonymous	1
ORF1ab	C16308T	Phe5348Phe	synonymous	1
ORF1ab	C16323T	Cys5353Cys	synonymous	2
ORF1ab	C16362T	Val5366Val	synonymous	1
ORF1ab	C16768A	Arg5502Arg	synonymous	1
ORF1ab	C16887T	Tyr5541Tyr	synonymous	8
ORF1ab	C17002T	Leu5580Phe	non_synonymous	1
ORF1ab	C17156T	Thr5631Ile	non_synonymous	1
ORF1ab	C17304T	Val5680Val	synonymous	3
ORF1ab	C17550T	Leu5762Leu	synonymous	1
ORF1ab	C17676T	Ile5804Ile	synonymous	1
ORF1ab	C17733T	Phe5823Phe	synonymous	1
ORF1ab	C18377T	Thr6038Ile	non_synonymous	1
ORF1ab	C18508T	Leu6082Phe	non_synonymous	1
ORF1ab	C18788T	Thr6175Ile	non_synonymous	1
ORF1ab	C19185T	Cys6307Cys	synonymous	1
ORF1ab	C19186T	Leu6308Leu	synonymous	2
ORF1ab	C1919T	Leu552Phe	non_synonymous	2
ORF1ab	C19263T	Asn6333Asn	synonymous	1
ORF1ab	C19593T	Asn6443Asn	synonymous	1
ORF1ab	C19813T	Pro6517Ser	non_synonymous	1
ORF1ab	C19884T	Tyr6540Tyr	synonymous	1
ORF1ab	C2048T	Leu595Leu	synonymous	1
ORF1ab	C20759T	Ala6832Val	non_synonymous	1
ORF1ab	C21077T	Thr6938Ile	non_synonymous	4
ORF1ab	C2262A	Thr666Asn	non_synonymous	1
ORF1ab	C2749T	Asp828Asp	synonymous	59
ORF1ab	C3037T	Phe924Phe	synonymous	49
ORF1ab	C3096T	Ser944Leu	non_synonymous	4
ORF1ab	C3117T	Thr951Ile	non_synonymous	1
ORF1ab	C3244T	Gly993Gly	synonymous	1
ORF1ab	C346T	Leu27Leu	synonymous	2
ORF1ab	C3634A	Asn1123Lys	non_synonymous	1
ORF1ab	C3828T	Ser1188Leu	non_synonymous	58
ORF1ab	C3832T	Ser1189Ser	synonymous	1
ORF1ab	C4002T	Thr1246Ile	non_synonymous	1
ORF1ab	C4039T	Asp1258Asp	synonymous	1
ORF1ab	C4551T	Thr1429Ile	non_synonymous	1
ORF1ab	C4733A	Leu1490Ile	non_synonymous	1
ORF1ab	C4755T	Pro1497Leu	non_synonymous	1
ORF1ab	C4784A	Leu1507Ile	non_synonymous	1
ORF1ab	C4795T	Ser1510Ser	synonymous	2
ORF1ab	C504T	Pro80Leu	non_synonymous	1
ORF1ab	C5240T	Pro1659Ser	non_synonymous	1
ORF1ab	C5621T	Pro1786Ser	non_synonymous	1
ORF1ab	C5724T	Thr1820Ile	non_synonymous	1
ORF1ab	C5884T	Tyr1873Tyr	synonymous	1
ORF1ab	C6286T	Thr2007Thr	synonymous	1
ORF1ab	C6312T	Thr2016Ile	non_synonymous	1
ORF1ab	C6354T	Ser2030Leu	non_synonymous	1
ORF1ab	C6627T	Thr2121Ile	non_synonymous	2
ORF1ab	C6636T	Thr2124Ile	non_synonymous	1
ORF1ab	C7086T	Thr2274Ile	non_synonymous	1
ORF1ab	C7793G	Gln2510Glu	non_synonymous	1
ORF1ab	C7945T	Tyr2560Tyr	synonymous	19
ORF1ab	C794T	Leu177Phe	non_synonymous	1
ORF1ab	C8139T	Ser2625Phe	non_synonymous	1
ORF1ab	C823T	Val186Val	synonymous	1
ORF1ab	C8316T	Thr2684Ile	non_synonymous	1
ORF1ab	C843T	Pro193Leu	non_synonymous	1
ORF1ab	C8809T	Asp2848Asp	synonymous	1
ORF1ab	C9170A	Leu2969Ile	non_synonymous	1
ORF1ab	C9170T	Leu2969Phe	non_synonymous	1
ORF1ab	C9344T	Leu3027Phe	non_synonymous	1
ORF1ab	C9745T	Tyr3160Tyr	synonymous	1
ORF1ab	C9891T	Ala3209Val	non_synonymous	1
ORF1ab	C9893T	Leu3210Phe	non_synonymous	1
ORF1ab	C9907T	Tyr3214Tyr	synonymous	1
ORF1ab	C9943T	Tyr3226Tyr	synonymous	1
ORF1ab	G11083T	Leu3606Phe	non_synonymous	4
ORF1ab	G11401C	Met3712Ile	non_synonymous	1
ORF1ab	G1261A	Gln332Gln	synonymous	1
ORF1ab	G12793A	Lys4176Lys	synonymous	1
ORF1ab	G13201T	Pro4312Pro	synonymous	4
ORF1ab	G13617C	Lys4451Asn	non_synonymous	1
ORF1ab	G13713T	Lys4483Asn	non_synonymous	1
ORF1ab	G14268A	Thr4668Thr	synonymous	1
ORF1ab	G14712A	Val4816Val	synonymous	1
ORF1ab	G1505A	Val414Ile	non_synonymous	1
ORF1ab	G15372T	Thr5036Thr	synonymous	1
ORF1ab	G15789A	Lys5175Lys	synonymous	1
ORF1ab	G17259T	Glu5665Asp	non_synonymous	59
ORF1ab	G17706A	Arg5814Arg	synonymous	1
ORF1ab	G18412A	Val6050Ile	non_synonymous	1
ORF1ab	G18984T	Met6240Ile	non_synonymous	1
ORF1ab	G1914A	Arg550His	non_synonymous	1
ORF1ab	G19962A	Thr6566Thr	synonymous	1
ORF1ab	G20069A	Gly6602Asp	non_synonymous	1
ORF1ab	G20477T	Gly6738Val	non_synonymous	1
ORF1ab	G20578T	Val6772Leu	non_synonymous	1
ORF1ab	G21372T	Gln7036His	non_synonymous	2
ORF1ab	G3340T	Val1025Val	synonymous	4
ORF1ab	G3663A	Ser1133Asn	non_synonymous	1
ORF1ab	G373A	Glu36Glu	synonymous	1
ORF1ab	G3844T	Met1193Ile	non_synonymous	1
ORF1ab	G3871T	Lys1202Asn	non_synonymous	1
ORF1ab	G3901A	Lys1212Lys	synonymous	1
ORF1ab	G4444T	Val1393Val	synonymous	1
ORF1ab	G4504T	Glu1413Asp	non_synonymous	1
ORF1ab	G4510T	Val1415Val	synonymous	1
ORF1ab	G5992T	Glu1909Asp	non_synonymous	1
ORF1ab	G6094T	Gln1943His	non_synonymous	1
ORF1ab	G7675T	Ala2470Ala	synonymous	1
ORF1ab	G8179A	Arg2638Arg	synonymous	2
ORF1ab	G8653T	Met2796Ile	non_synonymous	1
ORF1ab	G8881A	Thr2872Thr	synonymous	1
ORF1ab	G8942A	Gly2893Ser	non_synonymous	2
ORF1ab	G9105A	Ser2947Asn	non_synonymous	4
ORF1ab	G9190T	Val2975Val	synonymous	1
ORF1ab	T1340C	Tyr359His	non_synonymous	1
ORF1ab	T1623C	Ile453Thr	non_synonymous	1
ORF1ab	T19158C	His6298His	synonymous	1
ORF1ab	T3049A	Asp928Glu	non_synonymous	1
ORF1ab	T4150C	Val1295Val	synonymous	1
ORF1ab	T4705C	Pro1480Pro	synonymous	2
ORF1ab	T4738C	Thr1491Thr	synonymous	1
ORF1ab	T517C	Val84Val	synonymous	1
ORF1ab	T5260A	Thr1665Thr	synonymous	2
ORF1ab	T5514C	Val1750Ala	non_synonymous	1
ORF1ab	T606C	Ile114Thr	non_synonymous	1
ORF1ab	T6082C	Asp1939Asp	synonymous	1
ORF1ab	T6321C	Val2019Ala	non_synonymous	1
ORF1ab	T6754C	Arg2163Arg	synonymous	1
ORF1ab	T7270C	Thr2335Thr	synonymous	1
ORF1ab	T733C	Asp156Asp	synonymous	57
ORF3a	A25958G	Tyr189Cys	non_synonymous	1
ORF3a	A26127C	Gln245His	non_synonymous	1
ORF3a	C25413T	Ile7Ile	synonymous	1
ORF3a	C25493T	Thr34Met	non_synonymous	1
ORF3a	C25511T	Ser40Leu	non_synonymous	1
ORF3a	C25521T	Phe43Phe	synonymous	1
ORF3a	C25658T	Thr89Ile	non_synonymous	1
ORF3a	C25665T	Tyr91Tyr	synonymous	1
ORF3a	C25708T	Leu106Phe	non_synonymous	4
ORF3a	C25961T	Thr190Ile	non_synonymous	2
ORF3a	G25720T	Ala110Ser	non_synonymous	1
ORF3a	G25753T	Val121Leu	non_synonymous	2
ORF3a	G26143T	Gly251Cys	non_synonymous	2
ORF3a	T25780A	Cys130Ser	non_synonymous	1
ORF3a	T26008C	Tyr206His	non_synonymous	1
ORF3a	T26149C	Ser253Pro	non_synonymous	56
ORF6	A27379G	Ile60Val	non_synonymous	1
ORF6	C27219T	Asp6Asp	synonymous	1
ORF6	G27214T	Val5Phe	non_synonymous	1
ORF6	G27281T	Trp27Leu	non_synonymous	1
ORF6	T27384C	Asp61Asp	synonymous	4
ORF7a	A27426G	Thr11Thr	synonymous	1
ORF7a	C27503T	Ser37Phe	non_synonymous	1
ORF7a	C27630T	Ala79Ala	synonymous	1
ORF7a	C27657T	Ile88Ile	synonymous	1
ORF7a	G27506T	Gly38Val	non_synonymous	4
ORF7a	G27598T	Asp69Tyr	non_synonymous	1
ORF7a	G27601A	Gly70Ser	non_synonymous	1
ORF8	C28087T	Ala65Val	non_synonymous	3
ORF8	C28093T	Ser67Phe	non_synonymous	1
ORF8	G28109T	Gln72His	non_synonymous	1
ORF8	G28167A	Glu92Lys	non_synonymous	58
ORF8	T28114C	Ile74Thr	non_synonymous	1
ORF8	T28118C	Asp75Asp	synonymous	1
S	A22812C	Lys417Thr	non_synonymous	59
S	A23063T	Asn501Tyr	non_synonymous	39
S	A23403G	Asp614Gly	non_synonymous	59
S	A25359G	Lys1266Arg	non_synonymous	1
S	C21614T	Leu18Phe	non_synonymous	41
S	C21621A	Thr20Asn	non_synonymous	41
S	C21638T	Pro26Ser	non_synonymous	40
S	C22323T	Ser254Phe	non_synonymous	1
S	C22526T	Pro322Ser	non_synonymous	1
S	C22747T	Val395Val	synonymous	1
S	C23380T	Asn606Asn	synonymous	5
S	C23415T	Thr618Ile	non_synonymous	1
S	C23525T	His655Tyr	non_synonymous	32
S	C23604G	Pro681Arg	non_synonymous	2
S	C23996T	Pro812Ser	non_synonymous	1
S	C24106T	Asp848Asp	synonymous	1
S	C24337T	Asn925Asn	synonymous	1
S	C24374T	Leu938Phe	non_synonymous	1
S	C24442T	Asn960Asn	synonymous	2
S	C24642T	Thr1027Ile	non_synonymous	59
S	C25317T	Ser1252Phe	non_synonymous	1
S	G21974T	Asp138Tyr	non_synonymous	39
S	G22132T	Arg190Ser	non_synonymous	16
S	G23012A	Glu484Lys	non_synonymous	39
S	G23624T	Ala688Ser	non_synonymous	1
S	G24095T	Ala845Ser	non_synonymous	4
S	G24872A	Val1104Ile	non_synonymous	1
S	G25012T	Glu1150Asp	non_synonymous	4
S	G25088T	Val1176Phe	non_synonymous	59
S	G25244T	Val1228Leu	non_synonymous	1
S	T23084C	Tyr508His	non_synonymous	1
S	T23485C	Asn641Asn	synonymous	1
S	T24063C	Ile834Thr	non_synonymous	2

## Sheet: Table S3
Table S3. Major ISNVs identified in unvaccinated and vaccinated patients.
Genomic Region	Nucleotide Substitution	Amino acid substitution	iSNV type	Number of patients presenting the mutation	Vaccination status
ORF1ab	A10323G	Lys3353Arg	non_synonymous	1	unvaccinated
ORF1ab	A10323G	Lys3353Arg	non_synonymous	3	vaccinated
ORF1ab	A10720G	Arg3485Arg	synonymous	1	vaccinated
ORF1ab	A1078G	Pro271Pro	synonymous	1	vaccinated
ORF1ab	A10873G	Gln3536Gln	synonymous	1	vaccinated
ORF1ab	A10875G	Asn3537Ser	non_synonymous	1	vaccinated
ORF1ab	A10978C	Ala3571Ala	synonymous	1	unvaccinated
ORF1ab	A10983G	Lys3573Arg	non_synonymous	1	unvaccinated
ORF1ab	A11386G	Arg3707Arg	synonymous	1	unvaccinated
ORF1ab	A11386G	Arg3707Arg	synonymous	1	vaccinated
ORF1ab	A11760G	Lys3832Arg	non_synonymous	3	vaccinated
ORF1ab	A13186T	Ala4307Ala	synonymous	1	vaccinated
ORF1ab	A13868G	Lys4535Arg	non_synonymous	1	unvaccinated
ORF1ab	A14431C	Arg4723Arg	synonymous	1	vaccinated
ORF1ab	A14673G	Lys4803Lys	synonymous	1	vaccinated
ORF1ab	A14689C	Lys4809Gln	non_synonymous	1	vaccinated
ORF1ab	A16512G	Leu5416Leu	synonymous	1	vaccinated
ORF1ab	A16687G	Ile5475Val	non_synonymous	1	vaccinated
ORF1ab	A16947T	Ala5561Ala	synonymous	2	vaccinated
ORF1ab	A17482T	Thr5740Ser	non_synonymous	1	vaccinated
ORF1ab	A18887T	His6208Leu	non_synonymous	2	unvaccinated
ORF1ab	A18945G	Glu6227Glu	synonymous	1	vaccinated
ORF1ab	A20636C	Glu6791Ala	non_synonymous	1	vaccinated
ORF1ab	A20959G	Asn6899Asp	non_synonymous	1	vaccinated
ORF1ab	A2134G	Lys623Lys	synonymous	1	vaccinated
ORF1ab	A2182G	Val639Val	synonymous	1	unvaccinated
S	A22812C	Lys417Thr	non_synonymous	43	unvaccinated
S	A22812C	Lys417Thr	non_synonymous	56	vaccinated
S	A23063T	Asn501Tyr	non_synonymous	40	unvaccinated
S	A23063T	Asn501Tyr	non_synonymous	39	vaccinated
S	A23403G	Asp614Gly	non_synonymous	59	unvaccinated
S	A23403G	Asp614Gly	non_synonymous	59	vaccinated
ORF1ab	A2476C	Lys737Asn	non_synonymous	1	vaccinated
ORF1ab	A2556T	Gln764Leu	non_synonymous	1	vaccinated
ORF3a	A25958G	Tyr189Cys	non_synonymous	1	vaccinated
ORF3a	A26127C	Gln245His	non_synonymous	1	vaccinated
M	A26952G	Ile144Val	non_synonymous	1	vaccinated
ORF6	A27379G	Ile60Val	non_synonymous	1	vaccinated
ORF7a	A27426G	Thr11Thr	synonymous	1	vaccinated
ORF7a	A27528G	Pro45Pro	synonymous	1	unvaccinated
N	A28384T	Ser37Ser	synonymous	2	unvaccinated
N	A28855G	Ser194Ser	synonymous	1	vaccinated
N	A28877T	Ser202Cys	non_synonymous	52	unvaccinated
N	A28877T	Ser202Cys	non_synonymous	41	vaccinated
N	A29139T	Gln289Leu	non_synonymous	2	vaccinated
N	A29147G	Ile292Val	non_synonymous	1	unvaccinated
ORF1ab	A3275G	Thr1004Ala	non_synonymous	1	vaccinated
ORF1ab	A3394T	Ala1043Ala	synonymous	1	unvaccinated
ORF1ab	A3427T	Pro1054Pro	synonymous	1	vaccinated
ORF1ab	A4060G	Pro1265Pro	synonymous	1	vaccinated
ORF1ab	A4762G	Glu1499Glu	synonymous	1	unvaccinated
ORF1ab	A5648C	Lys1795Gln	non_synonymous	56	unvaccinated
ORF1ab	A5648C	Lys1795Gln	non_synonymous	59	vaccinated
ORF1ab	A6319G	Pro2018Pro	synonymous	58	unvaccinated
ORF1ab	A6319G	Pro2018Pro	synonymous	58	vaccinated
ORF1ab	A6319T	Pro2018Pro	synonymous	1	vaccinated
ORF1ab	A6613G	Val2116Val	synonymous	44	unvaccinated
ORF1ab	A6613G	Val2116Val	synonymous	52	vaccinated
ORF1ab	A6806G	Thr2181Ala	non_synonymous	2	vaccinated
ORF1ab	A7590G	Lys2442Arg	non_synonymous	1	unvaccinated
ORF1ab	A7880G	Asn2539Asp	non_synonymous	1	unvaccinated
ORF1ab	A8086T	Glu2607Asp	non_synonymous	1	vaccinated
ORF1ab	A929G	Ile222Val	non_synonymous	1	unvaccinated
ORF1ab	C10138T	Asn3291Asn	synonymous	1	vaccinated
ORF1ab	C10341T	Pro3359Leu	non_synonymous	2	unvaccinated
ORF1ab	C10376T	Pro3371Ser	non_synonymous	1	unvaccinated
ORF1ab	C10449T	Pro3395Leu	non_synonymous	1	unvaccinated
ORF1ab	C10450T	Pro3395Pro	synonymous	7	unvaccinated
ORF1ab	C10450T	Pro3395Pro	synonymous	2	vaccinated
ORF1ab	C10623T	Thr3453Ile	non_synonymous	2	unvaccinated
ORF1ab	C10702T	Asp3479Asp	synonymous	1	vaccinated
ORF1ab	C10775T	Pro3504Ser	non_synonymous	1	unvaccinated
ORF1ab	C10969T	Phe3568Phe	synonymous	1	vaccinated
ORF1ab	C11200T	Ala3645Ala	synonymous	2	unvaccinated
ORF1ab	C11200T	Ala3645Ala	synonymous	1	vaccinated
ORF1ab	C11345T	Leu3694Phe	non_synonymous	1	vaccinated
ORF1ab	C11455T	Ala3730Ala	synonymous	1	unvaccinated
ORF1ab	C1150T	Gly295Gly	synonymous	1	vaccinated
ORF1ab	C11620T	Phe3785Phe	synonymous	1	vaccinated
ORF1ab	C11653T	Leu3796Leu	synonymous	1	vaccinated
ORF1ab	C11674T	Tyr3803Tyr	synonymous	1	unvaccinated
ORF1ab	C11750T	Leu3829Phe	non_synonymous	1	unvaccinated
ORF1ab	C11750T	Leu3829Phe	non_synonymous	2	vaccinated
ORF1ab	C11950T	His3895His	synonymous	1	unvaccinated
ORF1ab	C11962T	Leu3899Leu	synonymous	1	unvaccinated
ORF1ab	C12085T	Thr3940Thr	synonymous	1	unvaccinated
ORF1ab	C12085T	Thr3940Thr	synonymous	1	vaccinated
ORF1ab	C12119T	Pro3952Ser	non_synonymous	1	unvaccinated
ORF1ab	C1218T	Ser318Leu	non_synonymous	1	unvaccinated
ORF1ab	C12400T	Leu4045Leu	synonymous	1	vaccinated
ORF1ab	C12525T	Thr4087Ile	non_synonymous	1	vaccinated
ORF1ab	C12741T	Thr4159Ile	non_synonymous	1	unvaccinated
ORF1ab	C12756T	Thr4164Ile	non_synonymous	1	unvaccinated
ORF1ab	C12756T	Thr4164Ile	non_synonymous	1	vaccinated
ORF1ab	C12763T	Asp4166Asp	synonymous	1	unvaccinated
ORF1ab	C12778T	Tyr4171Tyr	synonymous	59	unvaccinated
ORF1ab	C12778T	Tyr4171Tyr	synonymous	59	vaccinated
ORF1ab	C12784T	Asn4173Asn	synonymous	1	unvaccinated
ORF1ab	C1288T	Cys341Cys	synonymous	1	vaccinated
ORF1ab	C1300T	Gly345Gly	synonymous	1	unvaccinated
ORF1ab	C1302T	Thr346Ile	non_synonymous	1	unvaccinated
ORF1ab	C1302T	Thr346Ile	non_synonymous	1	vaccinated
ORF1ab	C13072T	Phe4269Phe	synonymous	1	vaccinated
ORF1ab	C13138T	Ile4291Ile	synonymous	1	unvaccinated
ORF1ab	C13197T	Thr4311Ile	non_synonymous	2	unvaccinated
ORF1ab	C13197T	Thr4311Ile	non_synonymous	1	vaccinated
ORF1ab	C13297T	Asp4344Asp	synonymous	1	unvaccinated
ORF1ab	C13329A	Thr4355Asn	non_synonymous	1	vaccinated
ORF1ab	C13424T	Arg4387Cys	non_synonymous	1	unvaccinated
ORF1ab	C13860T	Asp4532Asp	synonymous	51	unvaccinated
ORF1ab	C13860T	Asp4532Asp	synonymous	57	vaccinated
ORF1ab	C13944T	Asn4560Asn	synonymous	1	vaccinated
ORF1ab	C14016T	Phe4584Phe	synonymous	1	vaccinated
ORF1ab	C14177T	Thr4638Ile	non_synonymous	1	unvaccinated
ORF1ab	C14322T	Tyr4686Tyr	synonymous	1	unvaccinated
ORF1ab	C14408T	Pro4715Leu	non_synonymous	51	unvaccinated
ORF1ab	C14408T	Pro4715Leu	non_synonymous	56	vaccinated
ORF1ab	C1457T	Arg398Cys	non_synonymous	1	vaccinated
ORF1ab	C14649T	Asn4795Asn	synonymous	2	unvaccinated
ORF1ab	C14763T	Phe4833Phe	synonymous	1	unvaccinated
ORF1ab	C14790T	Ile4842Ile	synonymous	4	unvaccinated
ORF1ab	C14790T	Ile4842Ile	synonymous	7	vaccinated
ORF1ab	C15328T	Leu5022Phe	non_synonymous	1	vaccinated
ORF1ab	C15960T	Ala5232Ala	synonymous	2	unvaccinated
ORF1ab	C15960T	Ala5232Ala	synonymous	2	vaccinated
ORF1ab	C15963T	Gly5233Gly	synonymous	1	vaccinated
ORF1ab	C16260T	Cys5332Cys	synonymous	1	vaccinated
ORF1ab	C16308T	Phe5348Phe	synonymous	1	vaccinated
ORF1ab	C16323T	Cys5353Cys	synonymous	2	vaccinated
ORF1ab	C16362T	Val5366Val	synonymous	1	vaccinated
ORF1ab	C16580T	Thr5439Ile	non_synonymous	1	unvaccinated
ORF1ab	C16733T	Ser5490Leu	non_synonymous	1	unvaccinated
ORF1ab	C16768A	Arg5502Arg	synonymous	1	vaccinated
ORF1ab	C16887T	Tyr5541Tyr	synonymous	8	unvaccinated
ORF1ab	C16887T	Tyr5541Tyr	synonymous	8	vaccinated
ORF1ab	C17002T	Leu5580Phe	non_synonymous	1	vaccinated
ORF1ab	C17156T	Thr5631Ile	non_synonymous	1	vaccinated
ORF1ab	C17304T	Val5680Val	synonymous	3	vaccinated
ORF1ab	C17550T	Leu5762Leu	synonymous	1	vaccinated
ORF1ab	C17676T	Ile5804Ile	synonymous	1	vaccinated
ORF1ab	C17733T	Phe5823Phe	synonymous	1	vaccinated
ORF1ab	C18086T	Thr5941Ile	non_synonymous	1	unvaccinated
ORF1ab	C18267T	Arg6001Arg	synonymous	1	unvaccinated
ORF1ab	C18377T	Thr6038Ile	non_synonymous	1	vaccinated
ORF1ab	C18486T	Leu6074Leu	synonymous	1	unvaccinated
ORF1ab	C18508T	Leu6082Phe	non_synonymous	1	vaccinated
ORF1ab	C18511A	Pro6083Thr	non_synonymous	2	unvaccinated
ORF1ab	C18788T	Thr6175Ile	non_synonymous	1	vaccinated
ORF1ab	C18877T	Leu6205Leu	synonymous	1	unvaccinated
ORF1ab	C18928T	Pro6222Ser	non_synonymous	1	unvaccinated
ORF1ab	C1911T	Ser549Phe	non_synonymous	1	unvaccinated
ORF1ab	C19164T	Asp6300Asp	synonymous	2	unvaccinated
ORF1ab	C19185T	Cys6307Cys	synonymous	1	vaccinated
ORF1ab	C19186T	Leu6308Leu	synonymous	2	vaccinated
ORF1ab	C1919T	Leu552Phe	non_synonymous	2	vaccinated
ORF1ab	C19263T	Asn6333Asn	synonymous	1	vaccinated
ORF1ab	C19488A	Val6408Val	synonymous	1	unvaccinated
ORF1ab	C19593T	Asn6443Asn	synonymous	1	vaccinated
ORF1ab	C19813T	Pro6517Ser	non_synonymous	1	vaccinated
ORF1ab	C19884T	Tyr6540Tyr	synonymous	1	vaccinated
ORF1ab	C2003T	Leu580Phe	non_synonymous	1	unvaccinated
ORF1ab	C2048T	Leu595Leu	synonymous	1	vaccinated
ORF1ab	C20703T	Tyr6813Tyr	synonymous	1	unvaccinated
ORF1ab	C20759T	Ala6832Val	non_synonymous	1	vaccinated
ORF1ab	C20844T	Pro6860Pro	synonymous	1	unvaccinated
ORF1ab	C21077T	Thr6938Ile	non_synonymous	1	unvaccinated
ORF1ab	C21077T	Thr6938Ile	non_synonymous	3	vaccinated
ORF1ab	C21110T	Thr6949Ile	non_synonymous	1	unvaccinated
S	C21614T	Leu18Phe	non_synonymous	48	unvaccinated
S	C21614T	Leu18Phe	non_synonymous	41	vaccinated
S	C21621A	Thr20Asn	non_synonymous	49	unvaccinated
S	C21621A	Thr20Asn	non_synonymous	41	vaccinated
S	C21638T	Pro26Ser	non_synonymous	47	unvaccinated
S	C21638T	Pro26Ser	non_synonymous	40	vaccinated
S	C21721T	Asp53Asp	synonymous	1	unvaccinated
ORF1ab	C2197T	Asp644Asp	synonymous	1	unvaccinated
S	C22211T	Pro217Ser	non_synonymous	1	unvaccinated
ORF1ab	C2226T	Thr654Ile	non_synonymous	2	unvaccinated
S	C22323T	Ser254Phe	non_synonymous	1	vaccinated
S	C22526T	Pro322Ser	non_synonymous	1	vaccinated
ORF1ab	C2262A	Thr666Asn	non_synonymous	1	vaccinated
S	C22747T	Val395Val	synonymous	2	unvaccinated
S	C22747T	Val395Val	synonymous	1	vaccinated
S	C22987T	Ala475Ala	synonymous	1	unvaccinated
S	C23380T	Asn606Asn	synonymous	1	unvaccinated
S	C23380T	Asn606Asn	synonymous	5	vaccinated
S	C23525T	His655Tyr	non_synonymous	32	unvaccinated
S	C23525T	His655Tyr	non_synonymous	32	vaccinated
S	C23604G	Pro681Arg	non_synonymous	2	vaccinated
S	C23996T	Pro812Ser	non_synonymous	1	vaccinated
S	C24237T	Ala892Val	non_synonymous	1	unvaccinated
S	C24337T	Asn925Asn	synonymous	1	vaccinated
S	C24374T	Leu938Phe	non_synonymous	1	vaccinated
S	C24442T	Asn960Asn	synonymous	2	vaccinated
S	C24642T	Thr1027Ile	non_synonymous	58	unvaccinated
S	C24642T	Thr1027Ile	non_synonymous	59	vaccinated
S	C25083T	Ala1174Val	non_synonymous	1	unvaccinated
S	C25300T	Gly1246Gly	synonymous	1	unvaccinated
S	C25317T	Ser1252Phe	non_synonymous	1	vaccinated
ORF3a	C25413T	Ile7Ile	synonymous	1	vaccinated
ORF3a	C25493T	Thr34Met	non_synonymous	1	vaccinated
ORF3a	C25511T	Ser40Leu	non_synonymous	1	vaccinated
ORF3a	C25521T	Phe43Phe	synonymous	1	vaccinated
ORF3a	C25658T	Thr89Ile	non_synonymous	1	vaccinated
ORF3a	C25708T	Leu106Phe	non_synonymous	3	unvaccinated
ORF3a	C25708T	Leu106Phe	non_synonymous	4	vaccinated
ORF3a	C25904T	Ser171Leu	non_synonymous	1	unvaccinated
ORF1ab	C2594T	Pro777Ser	non_synonymous	2	unvaccinated
ORF3a	C25961T	Thr190Ile	non_synonymous	2	vaccinated
ORF3a	C26201T	Thr270Ile	non_synonymous	1	unvaccinated
E	C26313T	Phe23Phe	synonymous	3	unvaccinated
E	C26313T	Phe23Phe	synonymous	1	vaccinated
M	C26601T	Leu27Leu	synonymous	1	vaccinated
M	C26858T	Phe112Phe	synonymous	1	vaccinated
M	C26873T	Asn117Asn	synonymous	1	vaccinated
M	C27002T	Asp160Asp	synonymous	2	vaccinated
M	C27059T	Tyr179Tyr	synonymous	2	unvaccinated
ORF6	C27219T	Asp6Asp	synonymous	4	unvaccinated
ORF6	C27219T	Asp6Asp	synonymous	1	vaccinated
ORF6	C27323T	Ser41Phe	non_synonymous	1	unvaccinated
ORF1ab	C2749T	Asp828Asp	synonymous	52	unvaccinated
ORF1ab	C2749T	Asp828Asp	synonymous	59	vaccinated
ORF7a	C27503T	Ser37Phe	non_synonymous	1	vaccinated
ORF7a	C27657T	Ile88Ile	synonymous	2	unvaccinated
ORF7a	C27657T	Ile88Ile	synonymous	1	vaccinated
ORF8	C28054T	Ser54Leu	non_synonymous	1	unvaccinated
ORF8	C28087T	Ala65Val	non_synonymous	1	unvaccinated
ORF8	C28087T	Ala65Val	non_synonymous	1	vaccinated
N	C28291T	Pro6Pro	synonymous	1	unvaccinated
N	C28310A	Pro13Thr	non_synonymous	1	vaccinated
N	C28311T	Pro13Leu	non_synonymous	1	unvaccinated
N	C28311T	Pro13Leu	non_synonymous	1	vaccinated
N	C28344T	Thr24Ile	non_synonymous	3	vaccinated
N	C28512G	Pro80Arg	non_synonymous	37	unvaccinated
N	C28512G	Pro80Arg	non_synonymous	39	vaccinated
N	C28720T	Arg149Arg	synonymous	8	unvaccinated
N	C28720T	Arg149Arg	synonymous	2	vaccinated
N	C28801T	Ser176Ser	synonymous	1	unvaccinated
N	C28854T	Ser194Leu	non_synonymous	1	unvaccinated
N	C28887T	Thr205Ile	non_synonymous	1	vaccinated
N	C29098T	Gly275Gly	synonymous	1	vaccinated
N	C29249T	Pro326Ser	non_synonymous	2	unvaccinated
N	C29249T	Pro326Ser	non_synonymous	1	vaccinated
N	C29284T	Ile337Ile	synonymous	1	vaccinated
N	C29296T	Asp341Asp	synonymous	1	vaccinated
N	C29409T	Thr379Ile	non_synonymous	1	vaccinated
N	C29420T	Pro383Ser	non_synonymous	1	vaccinated
ORF10	C29640T	Ala28Val	non_synonymous	1	vaccinated
ORF1ab	C3037T	Phe924Phe	synonymous	37	unvaccinated
ORF1ab	C3037T	Phe924Phe	synonymous	49	vaccinated
ORF1ab	C3096T	Ser944Leu	non_synonymous	1	unvaccinated
ORF1ab	C3096T	Ser944Leu	non_synonymous	4	vaccinated
ORF1ab	C3117T	Thr951Ile	non_synonymous	1	vaccinated
ORF1ab	C3244T	Gly993Gly	synonymous	1	vaccinated
ORF1ab	C3393A	Ala1043Glu	non_synonymous	1	unvaccinated
ORF1ab	C346T	Leu27Leu	synonymous	2	vaccinated
ORF1ab	C355T	Gly30Gly	synonymous	1	unvaccinated
ORF1ab	C3634A	Asn1123Lys	non_synonymous	1	vaccinated
ORF1ab	C3787T	Tyr1174Tyr	synonymous	1	unvaccinated
ORF1ab	C3828T	Ser1188Leu	non_synonymous	57	unvaccinated
ORF1ab	C3828T	Ser1188Leu	non_synonymous	58	vaccinated
ORF1ab	C3832T	Ser1189Ser	synonymous	1	vaccinated
ORF1ab	C4039T	Asp1258Asp	synonymous	1	vaccinated
ORF1ab	C4456T	Ala1397Ala	synonymous	1	unvaccinated
ORF1ab	C4475T	Arg1404Cys	non_synonymous	1	unvaccinated
ORF1ab	C4551T	Thr1429Ile	non_synonymous	1	vaccinated
ORF1ab	C4582T	Asn1439Asn	synonymous	1	unvaccinated
ORF1ab	C4733A	Leu1490Ile	non_synonymous	1	vaccinated
ORF1ab	C4752T	Thr1496Ile	non_synonymous	2	unvaccinated
ORF1ab	C4784A	Leu1507Ile	non_synonymous	1	vaccinated
ORF1ab	C4795T	Ser1510Ser	synonymous	1	unvaccinated
ORF1ab	C4795T	Ser1510Ser	synonymous	2	vaccinated
ORF1ab	C4897T	Phe1544Phe	synonymous	1	unvaccinated
ORF1ab	C4993T	Asn1576Asn	synonymous	1	unvaccinated
ORF1ab	C4999T	Asn1578Asn	synonymous	1	unvaccinated
ORF1ab	C5240T	Pro1659Ser	non_synonymous	2	unvaccinated
ORF1ab	C5240T	Pro1659Ser	non_synonymous	1	vaccinated
ORF1ab	C5621T	Pro1786Ser	non_synonymous	1	vaccinated
ORF1ab	C5724T	Thr1820Ile	non_synonymous	1	vaccinated
ORF1ab	C6286T	Thr2007Thr	synonymous	1	unvaccinated
ORF1ab	C6286T	Thr2007Thr	synonymous	1	vaccinated
ORF1ab	C6312T	Thr2016Ile	non_synonymous	1	vaccinated
ORF1ab	C6354T	Ser2030Leu	non_synonymous	1	vaccinated
ORF1ab	C6433T	Thr2056Thr	synonymous	1	unvaccinated
ORF1ab	C6627T	Thr2121Ile	non_synonymous	2	vaccinated
ORF1ab	C6636T	Thr2124Ile	non_synonymous	1	vaccinated
ORF1ab	C7086T	Thr2274Ile	non_synonymous	2	unvaccinated
ORF1ab	C7086T	Thr2274Ile	non_synonymous	1	vaccinated
ORF1ab	C7764T	Ser2500Phe	non_synonymous	1	unvaccinated
ORF1ab	C7793G	Gln2510Glu	non_synonymous	1	vaccinated
ORF1ab	C7834T	Asn2523Asn	synonymous	2	unvaccinated
ORF1ab	C7945T	Tyr2560Tyr	synonymous	15	unvaccinated
ORF1ab	C7945T	Tyr2560Tyr	synonymous	19	vaccinated
ORF1ab	C8047T	Tyr2594Tyr	synonymous	1	unvaccinated
ORF1ab	C8139T	Ser2625Phe	non_synonymous	1	vaccinated
ORF1ab	C823T	Val186Val	synonymous	1	vaccinated
ORF1ab	C8316T	Thr2684Ile	non_synonymous	1	vaccinated
ORF1ab	C843T	Pro193Leu	non_synonymous	1	unvaccinated
ORF1ab	C843T	Pro193Leu	non_synonymous	1	vaccinated
ORF1ab	C8668T	Asp2801Asp	synonymous	1	unvaccinated
ORF1ab	C8809T	Asp2848Asp	synonymous	1	vaccinated
ORF1ab	C9170T	Leu2969Phe	non_synonymous	1	vaccinated
ORF1ab	C9344T	Leu3027Phe	non_synonymous	1	vaccinated
ORF1ab	C9745T	Tyr3160Tyr	synonymous	1	vaccinated
ORF1ab	C9891T	Ala3209Val	non_synonymous	1	unvaccinated
ORF1ab	C9891T	Ala3209Val	non_synonymous	1	vaccinated
ORF1ab	C9907T	Tyr3214Tyr	synonymous	1	vaccinated
ORF1ab	C9943T	Tyr3226Tyr	synonymous	1	unvaccinated
ORF1ab	C9943T	Tyr3226Tyr	synonymous	1	vaccinated
ORF1ab	G11083T	Leu3606Phe	non_synonymous	4	unvaccinated
ORF1ab	G11083T	Leu3606Phe	non_synonymous	3	vaccinated
ORF1ab	G11401C	Met3712Ile	non_synonymous	1	vaccinated
ORF1ab	G12793A	Lys4176Lys	synonymous	2	unvaccinated
ORF1ab	G12793A	Lys4176Lys	synonymous	1	vaccinated
ORF1ab	G13045T	Val4260Val	synonymous	1	unvaccinated
ORF1ab	G13201T	Pro4312Pro	synonymous	4	unvaccinated
ORF1ab	G13201T	Pro4312Pro	synonymous	4	vaccinated
ORF1ab	G13435A	Met4390Ile	non_synonymous	1	unvaccinated
ORF1ab	G13617C	Lys4451Asn	non_synonymous	1	vaccinated
ORF1ab	G13713T	Lys4483Asn	non_synonymous	1	vaccinated
ORF1ab	G14241A	Lys4659Lys	synonymous	1	unvaccinated
ORF1ab	G14712A	Val4816Val	synonymous	1	vaccinated
ORF1ab	G1505A	Val414Ile	non_synonymous	1	vaccinated
ORF1ab	G15789A	Lys5175Lys	synonymous	1	vaccinated
ORF1ab	G17259T	Glu5665Asp	non_synonymous	57	unvaccinated
ORF1ab	G17259T	Glu5665Asp	non_synonymous	59	vaccinated
ORF1ab	G17706A	Arg5814Arg	synonymous	1	vaccinated
ORF1ab	G17721T	Val5819Val	synonymous	1	unvaccinated
ORF1ab	G18255T	Met5997Ile	non_synonymous	2	unvaccinated
ORF1ab	G18412A	Val6050Ile	non_synonymous	1	vaccinated
ORF1ab	G18984T	Met6240Ile	non_synonymous	1	unvaccinated
ORF1ab	G18984T	Met6240Ile	non_synonymous	1	vaccinated
ORF1ab	G1914A	Arg550His	non_synonymous	1	vaccinated
ORF1ab	G1944A	Arg560His	non_synonymous	1	unvaccinated
ORF1ab	G19669A	Gly6469Arg	non_synonymous	1	unvaccinated
ORF1ab	G19962A	Thr6566Thr	synonymous	1	vaccinated
ORF1ab	G20069A	Gly6602Asp	non_synonymous	1	vaccinated
ORF1ab	G20578T	Val6772Leu	non_synonymous	1	vaccinated
ORF1ab	G21097C	Glu6945Gln	non_synonymous	1	unvaccinated
ORF1ab	G21372T	Gln7036His	non_synonymous	3	unvaccinated
ORF1ab	G21372T	Gln7036His	non_synonymous	2	vaccinated
S	G21974T	Asp138Tyr	non_synonymous	23	unvaccinated
S	G21974T	Asp138Tyr	non_synonymous	39	vaccinated
S	G22132T	Arg190Ser	non_synonymous	35	unvaccinated
S	G22132T	Arg190Ser	non_synonymous	16	vaccinated
S	G23012A	Glu484Lys	non_synonymous	39	unvaccinated
S	G23012A	Glu484Lys	non_synonymous	39	vaccinated
S	G23224A	Glu554Glu	synonymous	1	unvaccinated
S	G23624T	Ala688Ser	non_synonymous	1	vaccinated
S	G23628T	Ser689Ile	non_synonymous	1	unvaccinated
S	G24095T	Ala845Ser	non_synonymous	1	unvaccinated
S	G24095T	Ala845Ser	non_synonymous	3	vaccinated
S	G24547A	Arg995Arg	synonymous	1	unvaccinated
S	G24757T	Val1065Val	synonymous	3	unvaccinated
S	G24872A	Val1104Ile	non_synonymous	1	vaccinated
S	G25012A	Glu1150Glu	synonymous	2	unvaccinated
S	G25012T	Glu1150Asp	non_synonymous	1	unvaccinated
S	G25012T	Glu1150Asp	non_synonymous	3	vaccinated
S	G25088T	Val1176Phe	non_synonymous	59	unvaccinated
S	G25088T	Val1176Phe	non_synonymous	59	vaccinated
S	G25244T	Val1228Leu	non_synonymous	1	vaccinated
ORF3a	G25440T	Lys16Asn	non_synonymous	1	unvaccinated
ORF3a	G25445T	Gly18Val	non_synonymous	1	unvaccinated
ORF3a	G25606A	Ala72Thr	non_synonymous	1	unvaccinated
ORF3a	G25699T	Ala103Ser	non_synonymous	1	unvaccinated
ORF3a	G25720T	Ala110Ser	non_synonymous	1	vaccinated
ORF3a	G25753T	Val121Leu	non_synonymous	2	vaccinated
ORF3a	G26143T	Gly251Cys	non_synonymous	2	vaccinated
ORF3a	G26152A	Gly254Arg	non_synonymous	1	unvaccinated
E	G26268A	Glu8Glu	synonymous	1	unvaccinated
E	G26268A	Glu8Glu	synonymous	1	vaccinated
E	G26352T	Ala36Ala	synonymous	1	vaccinated
M	G26724T	Ala68Ser	non_synonymous	1	vaccinated
M	G26909T	Leu129Leu	synonymous	1	vaccinated
ORF6	G27214T	Val5Phe	non_synonymous	1	unvaccinated
ORF6	G27214T	Val5Phe	non_synonymous	1	vaccinated
ORF6	G27281T	Trp27Leu	non_synonymous	1	unvaccinated
ORF6	G27281T	Trp27Leu	non_synonymous	1	vaccinated
ORF1ab	G2731A	Lys822Lys	synonymous	1	unvaccinated
ORF7a	G27430A	Ala13Thr	non_synonymous	1	unvaccinated
ORF7a	G27506T	Gly38Val	non_synonymous	2	unvaccinated
ORF7a	G27506T	Gly38Val	non_synonymous	4	vaccinated
ORF7a	G27601A	Gly70Ser	non_synonymous	1	vaccinated
ORF8	G28077T	Val62Leu	non_synonymous	1	unvaccinated
ORF8	G28109T	Gln72His	non_synonymous	1	vaccinated
ORF8	G28167A	Glu92Lys	non_synonymous	57	unvaccinated
ORF8	G28167A	Glu92Lys	non_synonymous	58	vaccinated
ORF8	G28178T	Leu95Phe	non_synonymous	1	unvaccinated
N	G28321T	Thr16Thr	synonymous	2	vaccinated
N	G28580T	Asp103Tyr	non_synonymous	1	vaccinated
N	G28871T	Gly200Cys	non_synonymous	1	vaccinated
N	G28872A	Gly200Asp	non_synonymous	1	vaccinated
N	G28878C	Ser202Thr	non_synonymous	52	unvaccinated
N	G28878C	Ser202Thr	non_synonymous	41	vaccinated
N	G28881A	Arg203Lys	non_synonymous	52	unvaccinated
N	G28881A	Arg203Lys	non_synonymous	41	vaccinated
N	G28882A	Arg203Arg	synonymous	52	unvaccinated
N	G28882A	Arg203Arg	synonymous	41	vaccinated
N	G28883C	Gly204Arg	non_synonymous	52	unvaccinated
N	G28883C	Gly204Arg	non_synonymous	41	vaccinated
N	G28884T	Gly204Val	non_synonymous	1	unvaccinated
N	G28939T	Leu222Leu	synonymous	3	unvaccinated
N	G28939T	Leu222Leu	synonymous	2	vaccinated
N	G28985T	Gly238Cys	non_synonymous	3	unvaccinated
N	G28985T	Gly238Cys	non_synonymous	1	vaccinated
N	G29348T	Ala359Ser	non_synonymous	1	unvaccinated
N	G29383A	Lys370Lys	synonymous	1	unvaccinated
N	G29449T	Val392Val	synonymous	1	unvaccinated
N	G29477T	Asp402Tyr	non_synonymous	2	unvaccinated
N	G29477T	Asp402Tyr	non_synonymous	1	vaccinated
ORF1ab	G3340T	Val1025Val	synonymous	3	vaccinated
ORF1ab	G3340T	Val1025Val	synonymous	1	unvaccinated
ORF1ab	G3663A	Ser1133Asn	non_synonymous	1	vaccinated
ORF1ab	G3844T	Met1193Ile	non_synonymous	1	vaccinated
ORF1ab	G3871T	Lys1202Asn	non_synonymous	1	vaccinated
ORF1ab	G3901A	Lys1212Lys	synonymous	1	unvaccinated
ORF1ab	G3901A	Lys1212Lys	synonymous	1	vaccinated
ORF1ab	G4444T	Val1393Val	synonymous	1	vaccinated
ORF1ab	G4504T	Glu1413Asp	non_synonymous	2	unvaccinated
ORF1ab	G4504T	Glu1413Asp	non_synonymous	1	vaccinated
ORF1ab	G4510T	Val1415Val	synonymous	1	vaccinated
ORF1ab	G5992T	Glu1909Asp	non_synonymous	1	vaccinated
ORF1ab	G6094T	Gln1943His	non_synonymous	1	vaccinated
ORF1ab	G6865T	Lys2200Asn	non_synonymous	1	unvaccinated
ORF1ab	G7675T	Ala2470Ala	synonymous	1	vaccinated
ORF1ab	G8179A	Arg2638Arg	synonymous	2	vaccinated
ORF1ab	G8653T	Met2796Ile	non_synonymous	1	vaccinated
ORF1ab	G8861A	Val2866Met	non_synonymous	1	unvaccinated
ORF1ab	G8881A	Thr2872Thr	synonymous	1	vaccinated
ORF1ab	G8942A	Gly2893Ser	non_synonymous	2	vaccinated
ORF1ab	G9105A	Ser2947Asn	non_synonymous	1	unvaccinated
ORF1ab	G9105A	Ser2947Asn	non_synonymous	4	vaccinated
ORF1ab	G9190T	Val2975Val	synonymous	1	vaccinated
ORF1ab	G942A	Arg226Lys	non_synonymous	1	unvaccinated
ORF1ab	G9805T	Leu3180Leu	synonymous	1	unvaccinated
ORF1ab	T10254C	Leu3330Ser	non_synonymous	1	unvaccinated
ORF1ab	T11068G	Ser3601Ser	synonymous	1	unvaccinated
ORF1ab	T13270C	Asp4335Asp	synonymous	1	unvaccinated
ORF1ab	T1340C	Tyr359His	non_synonymous	1	vaccinated
ORF1ab	T15825A	Ser5187Ser	synonymous	1	unvaccinated
ORF1ab	T1623C	Ile453Thr	non_synonymous	1	vaccinated
ORF1ab	T19158C	His6298His	synonymous	1	vaccinated
ORF1ab	T19668C	Asp6468Asp	synonymous	1	unvaccinated
S	T21765C	Ile68Thr	non_synonymous	1	unvaccinated
ORF1ab	T2181G	Val639Gly	non_synonymous	1	unvaccinated
S	T23281A	Thr573Thr	synonymous	2	unvaccinated
S	T23335G	Ser591Ser	synonymous	1	unvaccinated
S	T23485C	Asn641Asn	synonymous	1	vaccinated
S	T24063C	Ile834Thr	non_synonymous	2	vaccinated
ORF3a	T25780A	Cys130Ser	non_synonymous	1	vaccinated
ORF3a	T26008C	Tyr206His	non_synonymous	1	vaccinated
ORF3a	T26149C	Ser253Pro	non_synonymous	50	unvaccinated
ORF3a	T26149C	Ser253Pro	non_synonymous	56	vaccinated
M	T26897C	His125His	synonymous	1	vaccinated
M	T26948C	Ala142Ala	synonymous	1	vaccinated
ORF6	T27384C	Asp61Asp	synonymous	4	vaccinated
ORF8	T28114C	Ile74Thr	non_synonymous	1	vaccinated
ORF8	T28118C	Asp75Asp	synonymous	1	vaccinated
N	T29206C	Ala311Ala	synonymous	1	vaccinated
ORF1ab	T3049A	Asp928Glu	non_synonymous	1	vaccinated
ORF1ab	T4150C	Val1295Val	synonymous	1	vaccinated
ORF1ab	T4705C	Pro1480Pro	synonymous	2	vaccinated
ORF1ab	T4738C	Thr1491Thr	synonymous	1	vaccinated
ORF1ab	T517C	Val84Val	synonymous	1	vaccinated
ORF1ab	T5514C	Val1750Ala	non_synonymous	1	vaccinated
ORF1ab	T606C	Ile114Thr	non_synonymous	1	vaccinated
ORF1ab	T6082C	Asp1939Asp	synonymous	1	vaccinated
ORF1ab	T6321C	Val2019Ala	non_synonymous	1	unvaccinated
ORF1ab	T6321C	Val2019Ala	non_synonymous	1	vaccinated
ORF1ab	T6754C	Arg2163Arg	synonymous	1	vaccinated
ORF1ab	T733C	Asp156Asp	synonymous	58	unvaccinated
ORF1ab	T733C	Asp156Asp	synonymous	57	vaccinated
ORF1ab	T9454C	Tyr3063Tyr	synonymous	1	unvaccinated

## Sheet: Table S4
Table S4. Minor ISNVs identified in unvaccinated and vaccinated patients.
Genomic Region	Nucleotide Substitution	Amino acid substitution	iSNV type	Number of patients presenting the mutation	Vaccination status
ORF1ab	A10323G	Lys3353Arg	non_synonymous	1	vaccinated
ORF1ab	A11348G	Met3695Val	non_synonymous	1	unvaccinated
ORF1ab	A11760G	Lys3832Arg	non_synonymous	1	vaccinated
ORF1ab	A1230G	Lys322Arg	non_synonymous	1	unvaccinated
ORF1ab	A19326G	Pro6354Pro	synonymous	1	unvaccinated
ORF1ab	A20465G	Asp6734Gly	non_synonymous	1	unvaccinated
S	A22812C	Lys417Thr	non_synonymous	15	unvaccinated
S	A22812C	Lys417Thr	non_synonymous	3	vaccinated
S	A23128G	Ala522Ala	synonymous	1	unvaccinated
S	A25359G	Lys1266Arg	non_synonymous	1	vaccinated
M	A26847T	Met109Leu	non_synonymous	1	vaccinated
ORF1ab	A2903G	Ile880Val	non_synonymous	1	unvaccinated
ORF1ab	C10450T	Pro3395Pro	synonymous	1	unvaccinated
ORF1ab	C11379T	Ala3705Val	non_synonymous	1	vaccinated
ORF1ab	C13378T	Thr4371Thr	synonymous	1	unvaccinated
ORF1ab	C14599T	Leu4779Leu	synonymous	1	vaccinated
ORF1ab	C15180T	Ala4972Ala	synonymous	1	vaccinated
ORF1ab	C15746T	Thr5161Ile	non_synonymous	1	vaccinated
ORF1ab	C1825T	Ala520Ala	synonymous	1	unvaccinated
ORF1ab	C18508T	Leu6082Phe	non_synonymous	1	unvaccinated
ORF1ab	C19027T	His6255Tyr	non_synonymous	1	unvaccinated
ORF1ab	C1909T	Phe548Phe	synonymous	1	unvaccinated
ORF1ab	C19694T	Ser6477Phe	non_synonymous	1	unvaccinated
ORF1ab	C21077T	Thr6938Ile	non_synonymous	1	vaccinated
S	C23415T	Thr618Ile	non_synonymous	1	vaccinated
S	C24106T	Asp848Asp	synonymous	1	vaccinated
S	C24912T	Thr1117Ile	non_synonymous	1	unvaccinated
ORF3a	C25665T	Tyr91Tyr	synonymous	1	vaccinated
ORF6	C27219T	Asp6Asp	synonymous	1	unvaccinated
ORF7a	C27630T	Ala79Ala	synonymous	1	vaccinated
ORF8	C28087T	Ala65Val	non_synonymous	2	unvaccinated
ORF8	C28087T	Ala65Val	non_synonymous	2	vaccinated
ORF8	C28093T	Ser67Phe	non_synonymous	3	unvaccinated
ORF8	C28093T	Ser67Phe	non_synonymous	1	vaccinated
N	C28331T	Pro20Ser	non_synonymous	1	unvaccinated
N	C28344T	Thr24Ile	non_synonymous	1	vaccinated
N	C28697T	Pro142Ser	non_synonymous	1	vaccinated
N	C28892T	Pro207Ser	non_synonymous	1	unvaccinated
N	C29144T	Leu291Leu	synonymous	1	unvaccinated
N	C29358T	Thr362Ile	non_synonymous	1	vaccinated
ORF1ab	C3426T	Pro1054Leu	non_synonymous	1	unvaccinated
ORF1ab	C4002T	Thr1246Ile	non_synonymous	1	vaccinated
ORF1ab	C4755T	Pro1497Leu	non_synonymous	1	vaccinated
ORF1ab	C504T	Pro80Leu	non_synonymous	1	vaccinated
ORF1ab	C5262G	Ser1666Cys	non_synonymous	2	unvaccinated
ORF1ab	C5884T	Tyr1873Tyr	synonymous	1	vaccinated
ORF1ab	C794T	Leu177Phe	non_synonymous	1	vaccinated
ORF1ab	C9170A	Leu2969Ile	non_synonymous	1	vaccinated
ORF1ab	C9893T	Leu3210Phe	non_synonymous	1	vaccinated
ORF1ab	G10481A	Gly3406Ser	non_synonymous	1	unvaccinated
ORF1ab	G11083T	Leu3606Phe	non_synonymous	1	vaccinated
ORF1ab	G1167A	Arg301Gln	non_synonymous	1	unvaccinated
ORF1ab	G1261A	Gln332Gln	synonymous	1	vaccinated
ORF1ab	G14268A	Thr4668Thr	synonymous	1	vaccinated
ORF1ab	G15372T	Thr5036Thr	synonymous	1	vaccinated
ORF1ab	G20477T	Gly6738Val	non_synonymous	1	vaccinated
S	G21974T	Asp138Tyr	non_synonymous	12	unvaccinated
S	G24095T	Ala845Ser	non_synonymous	1	vaccinated
S	G25012T	Glu1150Asp	non_synonymous	1	vaccinated
ORF7a	G27598T	Asp69Tyr	non_synonymous	1	vaccinated
N	G28395T	Arg41Leu	non_synonymous	1	unvaccinated
N	G29032A	Glu253Glu	synonymous	1	vaccinated
ORF1ab	G3340T	Val1025Val	synonymous	1	vaccinated
ORF1ab	G347A	Val28Ile	non_synonymous	1	unvaccinated
ORF1ab	G3496A	Lys1077Lys	synonymous	1	unvaccinated
ORF1ab	G373A	Glu36Glu	synonymous	1	vaccinated
ORF1ab	G4913T	Val1550Phe	non_synonymous	1	unvaccinated
ORF1ab	G521A	Val86Ile	non_synonymous	1	unvaccinated
ORF1ab	G7388A	Ala2375Thr	non_synonymous	5	unvaccinated
ORF1ab	T12134C	Phe3957Leu	non_synonymous	1	unvaccinated
ORF1ab	T13331C	Cys4356Arg	non_synonymous	1	unvaccinated
ORF1ab	T1871G	Phe536Val	non_synonymous	1	unvaccinated
S	T23084C	Tyr508His	non_synonymous	1	vaccinated
M	T27035C	Ala171Ala	synonymous	1	unvaccinated
N	T29029C	Ala252Ala	synonymous	4	unvaccinated
ORF1ab	T3007C	Phe914Phe	synonymous	1	unvaccinated
ORF1ab	T5260A	Thr1665Thr	synonymous	2	vaccinated
ORF1ab	T6106C	Tyr1947Tyr	synonymous	1	unvaccinated
ORF1ab	T7270C	Thr2335Thr	synonymous	1	vaccinated

## Sheet: Table S5
Table S5. ISNVs shared by unvaccinated and vaccinated patients.
Genomic Region	Nucleotide Substitution	Amino acid substitution	iSNV type	Number of unvaccinated patients presenting the mutation	Number of vaccinated patients presenting the mutation
ORF1ab	C9891T	Ala3209Val	non_synonymous	1	1
ORF1ab	C11200T	Ala3645Ala	synonymous	2	1
ORF1ab	C15960T	Ala5232Ala	synonymous	2	2
ORF8	C28087T	Ala65Val	non_synonymous	3	3
S	G24095T	Ala845Ser	non_synonymous	1	4
N	C28720T	Arg149Arg	synonymous	8	2
S	G22132T	Arg190Ser	non_synonymous	35	16
N	G28882A	Arg203Arg	synonymous	52	41
N	G28881A	Arg203Lys	non_synonymous	52	41
ORF1ab	A11386G	Arg3707Arg	synonymous	1	1
S	A23063T	Asn501Tyr	non_synonymous	40	39
S	C23380T	Asn606Asn	synonymous	1	5
S	G21974T	Asp138Tyr	non_synonymous	35	39
ORF1ab	T733C	Asp156Asp	synonymous	58	57
N	G29477T	Asp402Tyr	non_synonymous	2	1
ORF1ab	C13860T	Asp4532Asp	synonymous	51	57
S	A23403G	Asp614Gly	non_synonymous	59	59
ORF6	C27219T	Asp6Asp	synonymous	5	1
ORF1ab	C2749T	Asp828Asp	synonymous	52	59
ORF1ab	G21372T	Gln7036His	non_synonymous	3	2
S	G25012T	Glu1150Asp	non_synonymous	1	4
ORF1ab	G4504T	Glu1413Asp	non_synonymous	2	1
S	G23012A	Glu484Lys	non_synonymous	39	39
ORF1ab	G17259T	Glu5665Asp	non_synonymous	57	59
E	G26268A	Glu8Glu	synonymous	1	1
ORF8	G28167A	Glu92Lys	non_synonymous	57	58
N	G28883C	Gly204Arg	non_synonymous	52	41
N	G28985T	Gly238Cys	non_synonymous	3	1
ORF7a	G27506T	Gly38Val	non_synonymous	2	4
S	C23525T	His655Tyr	non_synonymous	32	32
ORF1ab	C14790T	Ile4842Ile	synonymous	4	7
ORF7a	C27657T	Ile88Ile	synonymous	2	1
ORF3a	C25708T	Leu106Phe	non_synonymous	3	4
S	C21614T	Leu18Phe	non_synonymous	48	41
N	G28939T	Leu222Leu	synonymous	3	2
ORF1ab	G11083T	Leu3606Phe	non_synonymous	4	4
ORF1ab	C11750T	Leu3829Phe	non_synonymous	1	2
ORF1ab	C18508T	Leu6082Phe	non_synonymous	1	1
ORF1ab	G3901A	Lys1212Lys	synonymous	1	1
ORF1ab	A5648C	Lys1795Gln	non_synonymous	56	59
ORF1ab	A10323G	Lys3353Arg	non_synonymous	1	4
ORF1ab	G12793A	Lys4176Lys	synonymous	2	1
S	A22812C	Lys417Thr	non_synonymous	58	59
ORF1ab	G18984T	Met6240Ile	non_synonymous	1	1
E	C26313T	Phe23Phe	synonymous	3	1
ORF1ab	C3037T	Phe924Phe	synonymous	37	49
N	C28311T	Pro13Leu	non_synonymous	1	1
ORF1ab	C5240T	Pro1659Ser	non_synonymous	2	1
ORF1ab	C843T	Pro193Leu	non_synonymous	1	1
ORF1ab	A6319G	Pro2018Pro	synonymous	58	58
S	C21638T	Pro26Ser	non_synonymous	47	40
N	C29249T	Pro326Ser	non_synonymous	2	1
ORF1ab	C10450T	Pro3395Pro	synonymous	8	2
ORF1ab	G13201T	Pro4312Pro	synonymous	4	4
ORF1ab	C14408T	Pro4715Leu	non_synonymous	51	56
N	C28512G	Pro80Arg	non_synonymous	37	39
ORF1ab	C3828T	Ser1188Leu	non_synonymous	57	58
ORF1ab	C4795T	Ser1510Ser	synonymous	1	2
N	A28877T	Ser202Cys	non_synonymous	52	41
N	G28878C	Ser202Thr	non_synonymous	52	41
ORF3a	T26149C	Ser253Pro	non_synonymous	50	56
ORF1ab	G9105A	Ser2947Asn	non_synonymous	1	4
ORF8	C28093T	Ser67Phe	non_synonymous	3	1
ORF1ab	C3096T	Ser944Leu	non_synonymous	1	4
S	C24642T	Thr1027Ile	non_synonymous	58	59
ORF1ab	C6286T	Thr2007Thr	synonymous	1	1
S	C21621A	Thr20Asn	non_synonymous	49	41
ORF1ab	C7086T	Thr2274Ile	non_synonymous	2	1
ORF1ab	C1302T	Thr346Ile	non_synonymous	1	1
ORF1ab	C12085T	Thr3940Thr	synonymous	1	1
ORF1ab	C12756T	Thr4164Ile	non_synonymous	1	1
ORF1ab	C13197T	Thr4311Ile	non_synonymous	2	1
ORF1ab	C21077T	Thr6938Ile	non_synonymous	1	4
ORF6	G27281T	Trp27Leu	non_synonymous	1	1
ORF1ab	C7945T	Tyr2560Tyr	synonymous	15	19
ORF1ab	C9943T	Tyr3226Tyr	synonymous	1	1
ORF1ab	C12778T	Tyr4171Tyr	synonymous	59	59
ORF1ab	C16887T	Tyr5541Tyr	synonymous	8	8
ORF1ab	G3340T	Val1025Val	synonymous	1	4
S	G25088T	Val1176Phe	non_synonymous	59	59
ORF1ab	T6321C	Val2019Ala	non_synonymous	1	1
ORF1ab	A6613G	Val2116Val	synonymous	44	52
S	C22747T	Val395Val	synonymous	2	1
ORF6	G27214T	Val5Phe	non_synonymous	1	1

## Sheet: Table S6
Table S6. ISNVs identified exclusively in unvaccinated or vaccinated patients.
Genomic Region	Nucleotide Substitution	Amino acid substitution	iSNV type	Number of patients presenting the mutation	Vaccination Status
ORF1ab	A10978C	Ala3571Ala	synonymous	1	unvaccinated
ORF1ab	A10983G	Lys3573Arg	non_synonymous	1	unvaccinated
ORF1ab	A11348G	Met3695Val	non_synonymous	1	unvaccinated
ORF1ab	A1230G	Lys322Arg	non_synonymous	1	unvaccinated
ORF1ab	A13868G	Lys4535Arg	non_synonymous	1	unvaccinated
ORF1ab	A18887T	His6208Leu	non_synonymous	2	unvaccinated
ORF1ab	A19326G	Pro6354Pro	synonymous	1	unvaccinated
ORF1ab	A20465G	Asp6734Gly	non_synonymous	1	unvaccinated
ORF1ab	A2182G	Val639Val	synonymous	1	unvaccinated
S	A23128G	Ala522Ala	synonymous	1	unvaccinated
ORF7a	A27528G	Pro45Pro	synonymous	1	unvaccinated
N	A28384T	Ser37Ser	synonymous	2	unvaccinated
ORF1ab	A2903G	Ile880Val	non_synonymous	1	unvaccinated
N	A29147G	Ile292Val	non_synonymous	1	unvaccinated
ORF1ab	A3394T	Ala1043Ala	synonymous	1	unvaccinated
ORF1ab	A4762G	Glu1499Glu	synonymous	1	unvaccinated
ORF1ab	A7590G	Lys2442Arg	non_synonymous	1	unvaccinated
ORF1ab	A7880G	Asn2539Asp	non_synonymous	1	unvaccinated
ORF1ab	A929G	Ile222Val	non_synonymous	1	unvaccinated
ORF1ab	C10341T	Pro3359Leu	non_synonymous	2	unvaccinated
ORF1ab	C10376T	Pro3371Ser	non_synonymous	1	unvaccinated
ORF1ab	C10449T	Pro3395Leu	non_synonymous	1	unvaccinated
ORF1ab	C10623T	Thr3453Ile	non_synonymous	2	unvaccinated
ORF1ab	C10775T	Pro3504Ser	non_synonymous	1	unvaccinated
ORF1ab	C11455T	Ala3730Ala	synonymous	1	unvaccinated
ORF1ab	C11674T	Tyr3803Tyr	synonymous	1	unvaccinated
ORF1ab	C11950T	His3895His	synonymous	1	unvaccinated
ORF1ab	C11962T	Leu3899Leu	synonymous	1	unvaccinated
ORF1ab	C12119T	Pro3952Ser	non_synonymous	1	unvaccinated
ORF1ab	C1218T	Ser318Leu	non_synonymous	1	unvaccinated
ORF1ab	C12741T	Thr4159Ile	non_synonymous	1	unvaccinated
ORF1ab	C12763T	Asp4166Asp	synonymous	1	unvaccinated
ORF1ab	C12784T	Asn4173Asn	synonymous	1	unvaccinated
ORF1ab	C1300T	Gly345Gly	synonymous	1	unvaccinated
ORF1ab	C13138T	Ile4291Ile	synonymous	1	unvaccinated
ORF1ab	C13297T	Asp4344Asp	synonymous	1	unvaccinated
ORF1ab	C13378T	Thr4371Thr	synonymous	1	unvaccinated
ORF1ab	C13424T	Arg4387Cys	non_synonymous	1	unvaccinated
ORF1ab	C14177T	Thr4638Ile	non_synonymous	1	unvaccinated
ORF1ab	C14322T	Tyr4686Tyr	synonymous	1	unvaccinated
ORF1ab	C14649T	Asn4795Asn	synonymous	2	unvaccinated
ORF1ab	C14763T	Phe4833Phe	synonymous	1	unvaccinated
ORF1ab	C16580T	Thr5439Ile	non_synonymous	1	unvaccinated
ORF1ab	C16733T	Ser5490Leu	non_synonymous	1	unvaccinated
ORF1ab	C18086T	Thr5941Ile	non_synonymous	1	unvaccinated
ORF1ab	C1825T	Ala520Ala	synonymous	1	unvaccinated
ORF1ab	C18267T	Arg6001Arg	synonymous	1	unvaccinated
ORF1ab	C18486T	Leu6074Leu	synonymous	1	unvaccinated
ORF1ab	C18511A	Pro6083Thr	non_synonymous	2	unvaccinated
ORF1ab	C18877T	Leu6205Leu	synonymous	1	unvaccinated
ORF1ab	C18928T	Pro6222Ser	non_synonymous	1	unvaccinated
ORF1ab	C19027T	His6255Tyr	non_synonymous	1	unvaccinated
ORF1ab	C1909T	Phe548Phe	synonymous	1	unvaccinated
ORF1ab	C1911T	Ser549Phe	non_synonymous	1	unvaccinated
ORF1ab	C19164T	Asp6300Asp	synonymous	2	unvaccinated
ORF1ab	C19488A	Val6408Val	synonymous	1	unvaccinated
ORF1ab	C19694T	Ser6477Phe	non_synonymous	1	unvaccinated
ORF1ab	C2003T	Leu580Phe	non_synonymous	1	unvaccinated
ORF1ab	C20703T	Tyr6813Tyr	synonymous	1	unvaccinated
ORF1ab	C20844T	Pro6860Pro	synonymous	1	unvaccinated
ORF1ab	C21110T	Thr6949Ile	non_synonymous	1	unvaccinated
S	C21721T	Asp53Asp	synonymous	1	unvaccinated
ORF1ab	C2197T	Asp644Asp	synonymous	1	unvaccinated
S	C22211T	Pro217Ser	non_synonymous	1	unvaccinated
ORF1ab	C2226T	Thr654Ile	non_synonymous	2	unvaccinated
S	C22987T	Ala475Ala	synonymous	1	unvaccinated
S	C24237T	Ala892Val	non_synonymous	1	unvaccinated
S	C24912T	Thr1117Ile	non_synonymous	1	unvaccinated
S	C25083T	Ala1174Val	non_synonymous	1	unvaccinated
S	C25300T	Gly1246Gly	synonymous	1	unvaccinated
ORF3a	C25904T	Ser171Leu	non_synonymous	1	unvaccinated
ORF1ab	C2594T	Pro777Ser	non_synonymous	2	unvaccinated
ORF3a	C26201T	Thr270Ile	non_synonymous	1	unvaccinated
M	C27059T	Tyr179Tyr	synonymous	2	unvaccinated
ORF6	C27323T	Ser41Phe	non_synonymous	1	unvaccinated
ORF8	C28054T	Ser54Leu	non_synonymous	1	unvaccinated
N	C28291T	Pro6Pro	synonymous	1	unvaccinated
N	C28331T	Pro20Ser	non_synonymous	1	unvaccinated
N	C28801T	Ser176Ser	synonymous	1	unvaccinated
N	C28854T	Ser194Leu	non_synonymous	1	unvaccinated
N	C28892T	Pro207Ser	non_synonymous	1	unvaccinated
N	C29144T	Leu291Leu	synonymous	1	unvaccinated
ORF1ab	C3393A	Ala1043Glu	non_synonymous	1	unvaccinated
ORF1ab	C3426T	Pro1054Leu	non_synonymous	1	unvaccinated
ORF1ab	C355T	Gly30Gly	synonymous	1	unvaccinated
ORF1ab	C3787T	Tyr1174Tyr	synonymous	1	unvaccinated
ORF1ab	C4456T	Ala1397Ala	synonymous	1	unvaccinated
ORF1ab	C4475T	Arg1404Cys	non_synonymous	1	unvaccinated
ORF1ab	C4582T	Asn1439Asn	synonymous	1	unvaccinated
ORF1ab	C4752T	Thr1496Ile	non_synonymous	2	unvaccinated
ORF1ab	C4897T	Phe1544Phe	synonymous	1	unvaccinated
ORF1ab	C4993T	Asn1576Asn	synonymous	1	unvaccinated
ORF1ab	C4999T	Asn1578Asn	synonymous	1	unvaccinated
ORF1ab	C5262G	Ser1666Cys	non_synonymous	2	unvaccinated
ORF1ab	C6433T	Thr2056Thr	synonymous	1	unvaccinated
ORF1ab	C7764T	Ser2500Phe	non_synonymous	1	unvaccinated
ORF1ab	C7834T	Asn2523Asn	synonymous	2	unvaccinated
ORF1ab	C8047T	Tyr2594Tyr	synonymous	1	unvaccinated
ORF1ab	C8668T	Asp2801Asp	synonymous	1	unvaccinated
ORF1ab	G10481A	Gly3406Ser	non_synonymous	1	unvaccinated
ORF1ab	G1167A	Arg301Gln	non_synonymous	1	unvaccinated
ORF1ab	G13045T	Val4260Val	synonymous	1	unvaccinated
ORF1ab	G13435A	Met4390Ile	non_synonymous	1	unvaccinated
ORF1ab	G14241A	Lys4659Lys	synonymous	1	unvaccinated
ORF1ab	G17721T	Val5819Val	synonymous	1	unvaccinated
ORF1ab	G18255T	Met5997Ile	non_synonymous	2	unvaccinated
ORF1ab	G1944A	Arg560His	non_synonymous	1	unvaccinated
ORF1ab	G19669A	Gly6469Arg	non_synonymous	1	unvaccinated
ORF1ab	G21097C	Glu6945Gln	non_synonymous	1	unvaccinated
S	G23224A	Glu554Glu	synonymous	1	unvaccinated
S	G23628T	Ser689Ile	non_synonymous	1	unvaccinated
S	G24547A	Arg995Arg	synonymous	1	unvaccinated
S	G24757T	Val1065Val	synonymous	3	unvaccinated
S	G25012A	Glu1150Glu	synonymous	2	unvaccinated
ORF3a	G25440T	Lys16Asn	non_synonymous	1	unvaccinated
ORF3a	G25445T	Gly18Val	non_synonymous	1	unvaccinated
ORF3a	G25606A	Ala72Thr	non_synonymous	1	unvaccinated
ORF3a	G25699T	Ala103Ser	non_synonymous	1	unvaccinated
ORF3a	G26152A	Gly254Arg	non_synonymous	1	unvaccinated
ORF1ab	G2731A	Lys822Lys	synonymous	1	unvaccinated
ORF7a	G27430A	Ala13Thr	non_synonymous	1	unvaccinated
ORF8	G28077T	Val62Leu	non_synonymous	1	unvaccinated
ORF8	G28178T	Leu95Phe	non_synonymous	1	unvaccinated
N	G28395T	Arg41Leu	non_synonymous	1	unvaccinated
N	G28884T	Gly204Val	non_synonymous	1	unvaccinated
N	G29348T	Ala359Ser	non_synonymous	1	unvaccinated
N	G29383A	Lys370Lys	synonymous	1	unvaccinated
N	G29449T	Val392Val	synonymous	1	unvaccinated
ORF1ab	G347A	Val28Ile	non_synonymous	1	unvaccinated
ORF1ab	G3496A	Lys1077Lys	synonymous	1	unvaccinated
ORF1ab	G4913T	Val1550Phe	non_synonymous	1	unvaccinated
ORF1ab	G521A	Val86Ile	non_synonymous	1	unvaccinated
ORF1ab	G6865T	Lys2200Asn	non_synonymous	1	unvaccinated
ORF1ab	G7388A	Ala2375Thr	non_synonymous	5	unvaccinated
ORF1ab	G8861A	Val2866Met	non_synonymous	1	unvaccinated
ORF1ab	G942A	Arg226Lys	non_synonymous	1	unvaccinated
ORF1ab	G9805T	Leu3180Leu	synonymous	1	unvaccinated
ORF1ab	T10254C	Leu3330Ser	non_synonymous	1	unvaccinated
ORF1ab	T11068G	Ser3601Ser	synonymous	1	unvaccinated
ORF1ab	T12134C	Phe3957Leu	non_synonymous	1	unvaccinated
ORF1ab	T13270C	Asp4335Asp	synonymous	1	unvaccinated
ORF1ab	T13331C	Cys4356Arg	non_synonymous	1	unvaccinated
ORF1ab	T15825A	Ser5187Ser	synonymous	1	unvaccinated
ORF1ab	T1871G	Phe536Val	non_synonymous	1	unvaccinated
ORF1ab	T19668C	Asp6468Asp	synonymous	1	unvaccinated
S	T21765C	Ile68Thr	non_synonymous	1	unvaccinated
ORF1ab	T2181G	Val639Gly	non_synonymous	1	unvaccinated
S	T23281A	Thr573Thr	synonymous	2	unvaccinated
S	T23335G	Ser591Ser	synonymous	1	unvaccinated
M	T27035C	Ala171Ala	synonymous	1	unvaccinated
N	T29029C	Ala252Ala	synonymous	4	unvaccinated
ORF1ab	T3007C	Phe914Phe	synonymous	1	unvaccinated
ORF1ab	T6106C	Tyr1947Tyr	synonymous	1	unvaccinated
ORF1ab	T9454C	Tyr3063Tyr	synonymous	1	unvaccinated
E	G26352T	Ala36Ala	synonymous	1	vaccinated
M	A26847T	Met109Leu	non_synonymous	1	vaccinated
M	A26952G	Ile144Val	non_synonymous	1	vaccinated
M	C26601T	Leu27Leu	synonymous	1	vaccinated
M	C26858T	Phe112Phe	synonymous	1	vaccinated
M	C26873T	Asn117Asn	synonymous	1	vaccinated
M	C27002T	Asp160Asp	synonymous	2	vaccinated
M	G26724T	Ala68Ser	non_synonymous	1	vaccinated
M	G26909T	Leu129Leu	synonymous	1	vaccinated
M	T26897C	His125His	synonymous	1	vaccinated
M	T26948C	Ala142Ala	synonymous	1	vaccinated
N	A28855G	Ser194Ser	synonymous	1	vaccinated
N	A29139T	Gln289Leu	non_synonymous	2	vaccinated
N	C28310A	Pro13Thr	non_synonymous	1	vaccinated
N	C28344T	Thr24Ile	non_synonymous	4	vaccinated
N	C28697T	Pro142Ser	non_synonymous	1	vaccinated
N	C28887T	Thr205Ile	non_synonymous	1	vaccinated
N	C29098T	Gly275Gly	synonymous	1	vaccinated
N	C29284T	Ile337Ile	synonymous	1	vaccinated
N	C29296T	Asp341Asp	synonymous	1	vaccinated
N	C29358T	Thr362Ile	non_synonymous	1	vaccinated
N	C29409T	Thr379Ile	non_synonymous	1	vaccinated
N	C29420T	Pro383Ser	non_synonymous	1	vaccinated
N	G28321T	Thr16Thr	synonymous	2	vaccinated
N	G28580T	Asp103Tyr	non_synonymous	1	vaccinated
N	G28871T	Gly200Cys	non_synonymous	1	vaccinated
N	G28872A	Gly200Asp	non_synonymous	1	vaccinated
N	G29032A	Glu253Glu	synonymous	1	vaccinated
N	T29206C	Ala311Ala	synonymous	1	vaccinated
ORF10	C29640T	Ala28Val	non_synonymous	1	vaccinated
ORF1ab	A10720G	Arg3485Arg	synonymous	1	vaccinated
ORF1ab	A1078G	Pro271Pro	synonymous	1	vaccinated
ORF1ab	A10873G	Gln3536Gln	synonymous	1	vaccinated
ORF1ab	A10875G	Asn3537Ser	non_synonymous	1	vaccinated
ORF1ab	A11760G	Lys3832Arg	non_synonymous	4	vaccinated
ORF1ab	A13186T	Ala4307Ala	synonymous	1	vaccinated
ORF1ab	A14431C	Arg4723Arg	synonymous	1	vaccinated
ORF1ab	A14673G	Lys4803Lys	synonymous	1	vaccinated
ORF1ab	A14689C	Lys4809Gln	non_synonymous	1	vaccinated
ORF1ab	A16512G	Leu5416Leu	synonymous	1	vaccinated
ORF1ab	A16687G	Ile5475Val	non_synonymous	1	vaccinated
ORF1ab	A16947T	Ala5561Ala	synonymous	2	vaccinated
ORF1ab	A17482T	Thr5740Ser	non_synonymous	1	vaccinated
ORF1ab	A18945G	Glu6227Glu	synonymous	1	vaccinated
ORF1ab	A20636C	Glu6791Ala	non_synonymous	1	vaccinated
ORF1ab	A20959G	Asn6899Asp	non_synonymous	1	vaccinated
ORF1ab	A2134G	Lys623Lys	synonymous	1	vaccinated
ORF1ab	A2476C	Lys737Asn	non_synonymous	1	vaccinated
ORF1ab	A2556T	Gln764Leu	non_synonymous	1	vaccinated
ORF1ab	A3275G	Thr1004Ala	non_synonymous	1	vaccinated
ORF1ab	A3427T	Pro1054Pro	synonymous	1	vaccinated
ORF1ab	A4060G	Pro1265Pro	synonymous	1	vaccinated
ORF1ab	A6319T	Pro2018Pro	synonymous	1	vaccinated
ORF1ab	A6806G	Thr2181Ala	non_synonymous	2	vaccinated
ORF1ab	A8086T	Glu2607Asp	non_synonymous	1	vaccinated
ORF1ab	C10138T	Asn3291Asn	synonymous	1	vaccinated
ORF1ab	C10702T	Asp3479Asp	synonymous	1	vaccinated
ORF1ab	C10969T	Phe3568Phe	synonymous	1	vaccinated
ORF1ab	C11345T	Leu3694Phe	non_synonymous	1	vaccinated
ORF1ab	C11379T	Ala3705Val	non_synonymous	1	vaccinated
ORF1ab	C1150T	Gly295Gly	synonymous	1	vaccinated
ORF1ab	C11620T	Phe3785Phe	synonymous	1	vaccinated
ORF1ab	C11653T	Leu3796Leu	synonymous	1	vaccinated
ORF1ab	C12400T	Leu4045Leu	synonymous	1	vaccinated
ORF1ab	C12525T	Thr4087Ile	non_synonymous	1	vaccinated
ORF1ab	C1288T	Cys341Cys	synonymous	1	vaccinated
ORF1ab	C13072T	Phe4269Phe	synonymous	1	vaccinated
ORF1ab	C13329A	Thr4355Asn	non_synonymous	1	vaccinated
ORF1ab	C13944T	Asn4560Asn	synonymous	1	vaccinated
ORF1ab	C14016T	Phe4584Phe	synonymous	1	vaccinated
ORF1ab	C1457T	Arg398Cys	non_synonymous	1	vaccinated
ORF1ab	C14599T	Leu4779Leu	synonymous	1	vaccinated
ORF1ab	C15180T	Ala4972Ala	synonymous	1	vaccinated
ORF1ab	C15328T	Leu5022Phe	non_synonymous	1	vaccinated
ORF1ab	C15746T	Thr5161Ile	non_synonymous	1	vaccinated
ORF1ab	C15963T	Gly5233Gly	synonymous	1	vaccinated
ORF1ab	C16260T	Cys5332Cys	synonymous	1	vaccinated
ORF1ab	C16308T	Phe5348Phe	synonymous	1	vaccinated
ORF1ab	C16323T	Cys5353Cys	synonymous	2	vaccinated
ORF1ab	C16362T	Val5366Val	synonymous	1	vaccinated
ORF1ab	C16768A	Arg5502Arg	synonymous	1	vaccinated
ORF1ab	C17002T	Leu5580Phe	non_synonymous	1	vaccinated
ORF1ab	C17156T	Thr5631Ile	non_synonymous	1	vaccinated
ORF1ab	C17304T	Val5680Val	synonymous	3	vaccinated
ORF1ab	C17550T	Leu5762Leu	synonymous	1	vaccinated
ORF1ab	C17676T	Ile5804Ile	synonymous	1	vaccinated
ORF1ab	C17733T	Phe5823Phe	synonymous	1	vaccinated
ORF1ab	C18377T	Thr6038Ile	non_synonymous	1	vaccinated
ORF1ab	C18788T	Thr6175Ile	non_synonymous	1	vaccinated
ORF1ab	C19185T	Cys6307Cys	synonymous	1	vaccinated
ORF1ab	C19186T	Leu6308Leu	synonymous	2	vaccinated
ORF1ab	C1919T	Leu552Phe	non_synonymous	2	vaccinated
ORF1ab	C19263T	Asn6333Asn	synonymous	1	vaccinated
ORF1ab	C19593T	Asn6443Asn	synonymous	1	vaccinated
ORF1ab	C19813T	Pro6517Ser	non_synonymous	1	vaccinated
ORF1ab	C19884T	Tyr6540Tyr	synonymous	1	vaccinated
ORF1ab	C2048T	Leu595Leu	synonymous	1	vaccinated
ORF1ab	C20759T	Ala6832Val	non_synonymous	1	vaccinated
ORF1ab	C2262A	Thr666Asn	non_synonymous	1	vaccinated
ORF1ab	C3117T	Thr951Ile	non_synonymous	1	vaccinated
ORF1ab	C3244T	Gly993Gly	synonymous	1	vaccinated
ORF1ab	C346T	Leu27Leu	synonymous	2	vaccinated
ORF1ab	C3634A	Asn1123Lys	non_synonymous	1	vaccinated
ORF1ab	C3832T	Ser1189Ser	synonymous	1	vaccinated
ORF1ab	C4002T	Thr1246Ile	non_synonymous	1	vaccinated
ORF1ab	C4039T	Asp1258Asp	synonymous	1	vaccinated
ORF1ab	C4551T	Thr1429Ile	non_synonymous	1	vaccinated
ORF1ab	C4733A	Leu1490Ile	non_synonymous	1	vaccinated
ORF1ab	C4755T	Pro1497Leu	non_synonymous	1	vaccinated
ORF1ab	C4784A	Leu1507Ile	non_synonymous	1	vaccinated
ORF1ab	C504T	Pro80Leu	non_synonymous	1	vaccinated
ORF1ab	C5621T	Pro1786Ser	non_synonymous	1	vaccinated
ORF1ab	C5724T	Thr1820Ile	non_synonymous	1	vaccinated
ORF1ab	C5884T	Tyr1873Tyr	synonymous	1	vaccinated
ORF1ab	C6312T	Thr2016Ile	non_synonymous	1	vaccinated
ORF1ab	C6354T	Ser2030Leu	non_synonymous	1	vaccinated
ORF1ab	C6627T	Thr2121Ile	non_synonymous	2	vaccinated
ORF1ab	C6636T	Thr2124Ile	non_synonymous	1	vaccinated
ORF1ab	C7793G	Gln2510Glu	non_synonymous	1	vaccinated
ORF1ab	C794T	Leu177Phe	non_synonymous	1	vaccinated
ORF1ab	C8139T	Ser2625Phe	non_synonymous	1	vaccinated
ORF1ab	C823T	Val186Val	synonymous	1	vaccinated
ORF1ab	C8316T	Thr2684Ile	non_synonymous	1	vaccinated
ORF1ab	C8809T	Asp2848Asp	synonymous	1	vaccinated
ORF1ab	C9170A	Leu2969Ile	non_synonymous	1	vaccinated
ORF1ab	C9170T	Leu2969Phe	non_synonymous	1	vaccinated
ORF1ab	C9344T	Leu3027Phe	non_synonymous	1	vaccinated
ORF1ab	C9745T	Tyr3160Tyr	synonymous	1	vaccinated
ORF1ab	C9893T	Leu3210Phe	non_synonymous	1	vaccinated
ORF1ab	C9907T	Tyr3214Tyr	synonymous	1	vaccinated
ORF1ab	G11401C	Met3712Ile	non_synonymous	1	vaccinated
ORF1ab	G1261A	Gln332Gln	synonymous	1	vaccinated
ORF1ab	G13617C	Lys4451Asn	non_synonymous	1	vaccinated
ORF1ab	G13713T	Lys4483Asn	non_synonymous	1	vaccinated
ORF1ab	G14268A	Thr4668Thr	synonymous	1	vaccinated
ORF1ab	G14712A	Val4816Val	synonymous	1	vaccinated
ORF1ab	G1505A	Val414Ile	non_synonymous	1	vaccinated
ORF1ab	G15372T	Thr5036Thr	synonymous	1	vaccinated
ORF1ab	G15789A	Lys5175Lys	synonymous	1	vaccinated
ORF1ab	G17706A	Arg5814Arg	synonymous	1	vaccinated
ORF1ab	G18412A	Val6050Ile	non_synonymous	1	vaccinated
ORF1ab	G1914A	Arg550His	non_synonymous	1	vaccinated
ORF1ab	G19962A	Thr6566Thr	synonymous	1	vaccinated
ORF1ab	G20069A	Gly6602Asp	non_synonymous	1	vaccinated
ORF1ab	G20477T	Gly6738Val	non_synonymous	1	vaccinated
ORF1ab	G20578T	Val6772Leu	non_synonymous	1	vaccinated
ORF1ab	G3663A	Ser1133Asn	non_synonymous	1	vaccinated
ORF1ab	G373A	Glu36Glu	synonymous	1	vaccinated
ORF1ab	G3844T	Met1193Ile	non_synonymous	1	vaccinated
ORF1ab	G3871T	Lys1202Asn	non_synonymous	1	vaccinated
ORF1ab	G4444T	Val1393Val	synonymous	1	vaccinated
ORF1ab	G4510T	Val1415Val	synonymous	1	vaccinated
ORF1ab	G5992T	Glu1909Asp	non_synonymous	1	vaccinated
ORF1ab	G6094T	Gln1943His	non_synonymous	1	vaccinated
ORF1ab	G7675T	Ala2470Ala	synonymous	1	vaccinated
ORF1ab	G8179A	Arg2638Arg	synonymous	2	vaccinated
ORF1ab	G8653T	Met2796Ile	non_synonymous	1	vaccinated
ORF1ab	G8881A	Thr2872Thr	synonymous	1	vaccinated
ORF1ab	G8942A	Gly2893Ser	non_synonymous	2	vaccinated
ORF1ab	G9190T	Val2975Val	synonymous	1	vaccinated
ORF1ab	T1340C	Tyr359His	non_synonymous	1	vaccinated
ORF1ab	T1623C	Ile453Thr	non_synonymous	1	vaccinated
ORF1ab	T19158C	His6298His	synonymous	1	vaccinated
ORF1ab	T3049A	Asp928Glu	non_synonymous	1	vaccinated
ORF1ab	T4150C	Val1295Val	synonymous	1	vaccinated
ORF1ab	T4705C	Pro1480Pro	synonymous	2	vaccinated
ORF1ab	T4738C	Thr1491Thr	synonymous	1	vaccinated
ORF1ab	T517C	Val84Val	synonymous	1	vaccinated
ORF1ab	T5260A	Thr1665Thr	synonymous	2	vaccinated
ORF1ab	T5514C	Val1750Ala	non_synonymous	1	vaccinated
ORF1ab	T606C	Ile114Thr	non_synonymous	1	vaccinated
ORF1ab	T6082C	Asp1939Asp	synonymous	1	vaccinated
ORF1ab	T6754C	Arg2163Arg	synonymous	1	vaccinated
ORF1ab	T7270C	Thr2335Thr	synonymous	1	vaccinated
ORF3a	A25958G	Tyr189Cys	non_synonymous	1	vaccinated
ORF3a	A26127C	Gln245His	non_synonymous	1	vaccinated
ORF3a	C25413T	Ile7Ile	synonymous	1	vaccinated
ORF3a	C25493T	Thr34Met	non_synonymous	1	vaccinated
ORF3a	C25511T	Ser40Leu	non_synonymous	1	vaccinated
ORF3a	C25521T	Phe43Phe	synonymous	1	vaccinated
ORF3a	C25658T	Thr89Ile	non_synonymous	1	vaccinated
ORF3a	C25665T	Tyr91Tyr	synonymous	1	vaccinated
ORF3a	C25961T	Thr190Ile	non_synonymous	2	vaccinated
ORF3a	G25720T	Ala110Ser	non_synonymous	1	vaccinated
ORF3a	G25753T	Val121Leu	non_synonymous	2	vaccinated
ORF3a	G26143T	Gly251Cys	non_synonymous	2	vaccinated
ORF3a	T25780A	Cys130Ser	non_synonymous	1	vaccinated
ORF3a	T26008C	Tyr206His	non_synonymous	1	vaccinated
ORF6	A27379G	Ile60Val	non_synonymous	1	vaccinated
ORF6	T27384C	Asp61Asp	synonymous	4	vaccinated
ORF7a	A27426G	Thr11Thr	synonymous	1	vaccinated
ORF7a	C27503T	Ser37Phe	non_synonymous	1	vaccinated
ORF7a	C27630T	Ala79Ala	synonymous	1	vaccinated
ORF7a	G27598T	Asp69Tyr	non_synonymous	1	vaccinated
ORF7a	G27601A	Gly70Ser	non_synonymous	1	vaccinated
ORF8	G28109T	Gln72His	non_synonymous	1	vaccinated
ORF8	T28114C	Ile74Thr	non_synonymous	1	vaccinated
ORF8	T28118C	Asp75Asp	synonymous	1	vaccinated
S	A25359G	Lys1266Arg	non_synonymous	1	vaccinated
S	C22323T	Ser254Phe	non_synonymous	1	vaccinated
S	C22526T	Pro322Ser	non_synonymous	1	vaccinated
S	C23415T	Thr618Ile	non_synonymous	1	vaccinated
S	C23604G	Pro681Arg	non_synonymous	2	vaccinated
S	C23996T	Pro812Ser	non_synonymous	1	vaccinated
S	C24106T	Asp848Asp	synonymous	1	vaccinated
S	C24337T	Asn925Asn	synonymous	1	vaccinated
S	C24374T	Leu938Phe	non_synonymous	1	vaccinated
S	C24442T	Asn960Asn	synonymous	2	vaccinated
S	C25317T	Ser1252Phe	non_synonymous	1	vaccinated
S	G23624T	Ala688Ser	non_synonymous	1	vaccinated
S	G24872A	Val1104Ile	non_synonymous	1	vaccinated
S	G25244T	Val1228Leu	non_synonymous	1	vaccinated
S	T23084C	Tyr508His	non_synonymous	1	vaccinated
S	T23485C	Asn641Asn	synonymous	1	vaccinated
S	T24063C	Ile834Thr	non_synonymous	2	vaccinated

## Sheet: Table S7
Table S7. All SARS-CoV-2 genomes generated and analyzed in this study, and their respective access numbers.
Identification number	GenBank access number	Region	Country	State	City	Patient Age	Sex	Date of Collection	Lineage	Vaccination Status
129669	PQ094783	South America	Brazil	Sao Paulo	Sao Jose do Rio Preto	43	Female	2021-04-27	Gamma	Unvaccinated
129893	PQ094784	South America	Brazil	Sao Paulo	Sao Jose do Rio Preto	41	Female	2021-04-27	Gamma	Unvaccinated
50808	PQ094785	South America	Brazil	Sao Paulo	Sao Jose do Rio Preto	34	Female	2021-07-12	Gamma	Unvaccinated
50885	PQ094786	South America	Brazil	Sao Paulo	Sao Jose do Rio Preto	74	Female	2021-07-15	Gamma	Vaccinated
50884	PQ094787	South America	Brazil	Sao Paulo	Bady Bassitt	40	Male	2021-07-15	Gamma	Unvaccinated
50886	PQ094788	South America	Brazil	Sao Paulo	Sao Jose do Rio Preto	31	Female	2021-07-15	Gamma	Unvaccinated
50255	PQ094789	South America	Brazil	Sao Paulo	Sao Jose do Rio Preto	61	Male	2021-05-31	Gamma	Vaccinated
50773	PQ094790	South America	Brazil	Sao Paulo	Mirassol	10	Female	2021-07-07	Gamma	Unvaccinated
49815	PQ094791	South America	Brazil	Sao Paulo	Uchoa	66	Female	2021-05-03	Gamma	Vaccinated
50909	PQ094792	South America	Brazil	Sao Paulo	Sao Jose do Rio Preto	79	Female	2021-07-19	Gamma	Vaccinated
49827	PQ094793	South America	Brazil	Sao Paulo	Sao Jose do Rio Preto	45	Male	2021-03-05	Gamma	Unvaccinated
49690	PQ094794	South America	Brazil	Sao Paulo	Sao Jose do Rio Preto	38	Male	2021-04-26	Gamma	Vaccinated
50775	PQ094795	South America	Brazil	Sao Paulo	Sao Jose do Rio Preto	28	Female	2021-07-07	Gamma	Unvaccinated
49897	PQ094796	South America	Brazil	Sao Paulo	Sao Jose do Rio Preto	81	Male	2021-05-10	Gamma	Vaccinated
50278	PQ094797	South America	Brazil	Sao Paulo	Sao Jose do Rio Preto	40	Female	2021-05-31	Gamma	Vaccinated
50455	PQ094798	South America	Brazil	Sao Paulo	Sao Jose do Rio Preto	45	Female	2021-06-16	Gamma	Vaccinated
129838	PQ094799	South America	Brazil	Sao Paulo	Sao Jose do Rio Preto	44	Female	2021-04-27	Gamma	Unvaccinated
50502	PQ094800	South America	Brazil	Sao Paulo	Sao Jose do Rio Preto	64	Maleale	2021-06-15	Gamma	Vaccinated
50858	PQ094801	South America	Brazil	Sao Paulo	Sao Jose do Rio Preto	34	Male	2021-07-14	Gamma	Unvaccinated
50855	PQ094802	South America	Brazil	Sao Paulo	Sao Jose do Rio Preto	17	Female	2021-07-14	Gamma	Unvaccinated
50813	PQ094803	South America	Brazil	Sao Paulo	Sao Jose do Rio Preto	37	Male	2021-07-12	Gamma	Unvaccinated
50777	PQ094804	South America	Brazil	Sao Paulo	Sao Jose do Rio Preto	85	Female	2021-07-07	Gamma	Vaccinated
129899	PQ094805	South America	Brazil	Sao Paulo	Sao Jose do Rio Preto	33	Male	2021-04-27	Gamma	Unvaccinated
49840	PQ094806	South America	Brazil	Sao Paulo	Sao Jose do Rio Preto	36	Male	2021-04-05	Gamma	Unvaccinated
50850	PQ094807	South America	Brazil	Sao Paulo	Sao Jose do Rio Preto	31	Female	2021-07-14	Gamma	Unvaccinated
129735	PQ094808	South America	Brazil	Sao Paulo	Sao Jose do Rio Preto	47	Female	2021-04-27	Gamma	Unvaccinated
49863	PQ094809	South America	Brazil	Sao Paulo	Sao Jose do Rio Preto	41	Female	2021-05-05	Gamma	Vaccinated
129674	PQ094810	South America	Brazil	Sao Paulo	Bady Bassitt	48	Female	2021-04-27	Gamma	Unvaccinated
50147	PQ094811	South America	Brazil	Sao Paulo	Sao Jose do Rio Preto	58	Male	2021-05-25	Gamma	Vaccinated
129812	PQ094812	South America	Brazil	Sao Paulo	Mirassol	25	Male	2021-04-27	Gamma	Unvaccinated
49953	PQ094813	South America	Brazil	Sao Paulo	Palestina	68	Male	2021-05-12	Gamma	Vaccinated
50251	PQ094814	South America	Brazil	Sao Paulo	Sao Jose do Rio Preto	43	Male	2021-05-31	Gamma	Vaccinated
50853	PQ094815	South America	Brazil	Sao Paulo	Mirassol	32	Male	2021-07-14	Gamma	Unvaccinated
50823	PQ094816	South America	Brazil	Sao Paulo	Sao Jose do Rio Preto	78	Female	2021-07-13	Gamma	Vaccinated
50250	PQ094817	South America	Brazil	Sao Paulo	Sao Jose do Rio Preto	31	Female	2021-05-31	Gamma	Vaccinated
49822	PQ094818	South America	Brazil	Sao Paulo	Sao Jose do Rio Preto	60	Male	2021-03-05	Gamma	Unvaccinated
50847	PQ094819	South America	Brazil	Sao Paulo	Sao Jose do Rio Preto	31	Male	2021-07-13	Gamma	Unvaccinated
50778	PQ094820	South America	Brazil	Sao Paulo	Sao Jose do Rio Preto	30	Female	2021-07-07	Gamma	Unvaccinated
50160	PQ094821	South America	Brazil	Sao Paulo	Sao Jose do Rio Preto	21	Female	2021-05-25	Gamma	Unvaccinated
50887	PQ094822	South America	Brazil	Sao Paulo	Sao Jose do Rio Preto	27	Male	2021-07-15	Gamma	Unvaccinated
50802	PQ094823	South America	Brazil	Sao Paulo	Mirassol	30	Female	2021-07-12	Gamma	Vaccinated
129672	PQ094824	South America	Brazil	Sao Paulo	Sao Jose do Rio Preto	40	Female	2021-04-27	Gamma	Unvaccinated
129829	PQ094825	South America	Brazil	Sao Paulo	Sao Jose do Rio Preto	49	Male	2021-04-27	Gamma	Unvaccinated
129806	PQ094826	South America	Brazil	Sao Paulo	Sao Jose do Rio Preto	60	Male	2021-04-27	Gamma	Unvaccinated
49714	PQ094827	South America	Brazil	Sao Paulo	Sao Jose do Rio Preto	91	Female	2021-04-26	Gamma	Vaccinated
50767	PQ094828	South America	Brazil	Sao Paulo	Bady Bassitt	36	Male	2021-07-07	Gamma	Vaccinated
129737	PQ094829	South America	Brazil	Sao Paulo	Sao Jose do Rio Preto	53	Male	2021-04-27	Gamma	Unvaccinated
49834	PQ094830	South America	Brazil	Sao Paulo	Sao Jose do Rio Preto	41	Male	2021-04-05	Gamma	Unvaccinated
49808	PQ094831	South America	Brazil	Sao Paulo	Sao Jose do Rio Preto	44	Female	2021-05-03	Gamma	Vaccinated
49813	PQ094832	South America	Brazil	Sao Paulo	Sao Jose do Rio Preto	54	Male	2021-03-05	Gamma	Unvaccinated
49872	PQ094833	South America	Brazil	Sao Paulo	Sao Jose do Rio Preto	77	Male	2021-05-06	Gamma	Vaccinated
50162	PQ094834	South America	Brazil	Sao Paulo	Potirendaba	43	Female	2021-05-26	Gamma	Unvaccinated
50446	PQ094835	South America	Brazil	Sao Paulo	Sao Jose do Rio Preto	30	Female	2021-06-16	Gamma	Vaccinated
50209	PQ094836	South America	Brazil	Sao Paulo	Nova Alianca	77	Female	2021-05-31	Gamma	Vaccinated
50768	PQ094837	South America	Brazil	Sao Paulo	Nova Alianca	56	Male	2021-07-07	Gamma	Vaccinated
49916	PQ094838	South America	Brazil	Sao Paulo	Mirassol	60	Male	2021-05-10	Gamma	Vaccinated
50389	PQ094839	South America	Brazil	Minas Gerais	Fronteira	83	Male	2021-06-14	Gamma	Vaccinated
50687	PQ094840	South America	Brazil	Sao Paulo	Sao Jose do Rio Preto	11	Female	2021-07-01	Gamma	Unvaccinated
50844	PQ094841	South America	Brazil	Sao Paulo	Sao Jose do Rio Preto	27	Female	2021-07-13	Gamma	Unvaccinated
50868	PQ094842	South America	Brazil	Sao Paulo	Sao Jose do Rio Preto	2	Female	2021-07-14	Gamma	Unvaccinated
50902	PQ094843	South America	Brazil	Sao Paulo	Sao Jose do Rio Preto	54	Female	2021-07-19	Gamma	Vaccinated
50900	PQ094844	South America	Brazil	Sao Paulo	Sao Jose do Rio Preto	78	Female	2021-07-19	Gamma	Vaccinated
50685	PQ094845	South America	Brazil	Sao Paulo	Sao Jose do Rio Preto	6	Male	2021-07-01	Gamma	Unvaccinated
50094	PQ094846	South America	Brazil	Sao Paulo	Sao Jose do Rio Preto	73	Male	2021-05-24	Gamma	Vaccinated
50594	PQ094847	South America	Brazil	Sao Paulo	Sao Jose do Rio Preto	78	Female	2021-06-12	Gamma	Vaccinated
49604	PQ094848	South America	Brazil	Sao Paulo	Sao Jose do Rio Preto	76	Male	2021-04-19	Gamma	Vaccinated
49994	PQ094849	South America	Brazil	Sao Paulo	Sao Jose do Rio Preto	73	Female	2021-05-17	Gamma	Vaccinated
129820	PQ094850	South America	Brazil	Sao Paulo	Sao Jose do Rio Preto	56	Female	2021-04-27	Gamma	Unvaccinated
49817	PQ094851	South America	Brazil	Sao Paulo	Sao Jose do Rio Preto	59	Female	2021-03-05	Gamma	Unvaccinated
49830	PQ094852	South America	Brazil	Sao Paulo	Sao Jose do Rio Preto	3	Male	2021-03-05	Gamma	Unvaccinated
49826	PQ094853	South America	Brazil	Sao Paulo	Sao Jose do Rio Preto	24	Male	2021-03-05	Gamma	Unvaccinated
50702	PQ094854	South America	Brazil	Sao Paulo	Sao Jose do Rio Preto	57	Male	2021-07-05	Gamma	Unvaccinated
50762	PQ094855	South America	Brazil	Sao Paulo	Macaubal	72	Male	2021-07-06	Gamma	Vaccinated
50913	PQ094856	South America	Brazil	Minas Gerais	Itapagipe	71	Male	2021-07-19	Gamma	Vaccinated
49846	PQ094857	South America	Brazil	Sao Paulo	Sao Jose do Rio Preto	25	Female	2021-04-05	Gamma	Unvaccinated
49847	PQ094858	South America	Brazil	Sao Paulo	Sao Jose do Rio Preto	24	Female	2021-04-05	Gamma	Unvaccinated
50337	PQ094859	South America	Brazil	Sao Paulo	Sao Jose do Rio Preto	30	Male	2021-06-09	Gamma	Vaccinated
50791	PQ094860	South America	Brazil	Sao Paulo	Sao Jose do Rio Preto	73	Female	2021-07-07	Gamma	Vaccinated
129698	PQ094861	South America	Brazil	Sao Paulo	Potirendaba	65	Male	2021-04-27	Gamma	Unvaccinated
50882	PQ094862	South America	Brazil	Sao Paulo	Sao Jose do Rio Preto	17	Female	2021-07-15	Gamma	Unvaccinated
50634	PQ094863	South America	Brazil	Sao Paulo	Sao Jose do Rio Preto	79	Male	2021-06-29	Gamma	Vaccinated
50796	PQ094864	South America	Brazil	Sao Paulo	Sao Jose do Rio Preto	78	Female	2021-07-07	Gamma	Vaccinated
49820	PQ094865	South America	Brazil	Sao Paulo	Sao Jose do Rio Preto	2	Male	2021-03-05	Gamma	Unvaccinated
49569	PQ094866	South America	Brazil	Sao Paulo	Sao Jose do Rio Preto	79	Female	2021-04-14	Gamma	Vaccinated
49906	PQ094867	South America	Brazil	Sao Paulo	Sao Jose do Rio Preto	74	Female	2021-05-10	Gamma	Vaccinated
49648	PQ094868	South America	Brazil	Sao Paulo	Sao Jose do Rio Preto	47	Female	2021-04-19	Gamma	Vaccinated
50807	PQ094869	South America	Brazil	Sao Paulo	Valentim Gentil	20	Male	2021-07-12	Gamma	Unvaccinated
50770	PQ094870	South America	Brazil	Sao Paulo	Cedral	39	Male	2021-07-07	Gamma	Unvaccinated
129807	PQ094871	South America	Brazil	Sao Paulo	Sao Jose do Rio Preto	60	Female	2021-04-27	Gamma	Unvaccinated
50756	PQ094872	South America	Brazil	Sao Paulo	Sao Jose do Rio Preto	20	Female	2021-07-06	Gamma	Vaccinated
50699	PQ094873	South America	Brazil	Sao Paulo	Sao Jose do Rio Preto	27	Female	2021-07-05	Gamma	Vaccinated
50353	PQ094874	South America	Brazil	Sao Paulo	Sao Jose do Rio Preto	76	Female	2021-06-09	Gamma	Vaccinated
50892	PQ094875	South America	Brazil	Sao Paulo	Sao Jose do Rio Preto	70	Female	2021-07-15	Gamma	Vaccinated
50028	PQ094876	South America	Brazil	Sao Paulo	Sao Jose do Rio Preto	71	Male	2021-05-17	Gamma	Vaccinated
49825	PQ094877	South America	Brazil	Sao Paulo	Sao Jose do Rio Preto	6	Female	2021-03-05	Gamma	Unvaccinated
49828	PQ094878	South America	Brazil	Sao Paulo	Sao Jose do Rio Preto	31	Female	2021-03-05	Gamma	Unvaccinated
50779	PQ094879	South America	Brazil	Sao Paulo	Sao Jose do Rio Preto	46	Female	2021-07-07	Gamma	Unvaccinated
50426	PQ094880	South America	Brazil	Sao Paulo	Sao Jose do Rio Preto	53	Female	2021-06-15	Gamma	Vaccinated
50862	PQ094881	South America	Brazil	Sao Paulo	Sao Jose do Rio Preto	68	Female	2021-07-14	Gamma	Vaccinated
50201	PQ094882	South America	Brazil	Sao Paulo	Sao Jose do Rio Preto	72	Male	2021-05-31	Gamma	Vaccinated
50302	PQ094883	South America	Brazil	Sao Paulo	Sao Jose do Rio Preto	68	Female	2021-05-30	Gamma	Vaccinated
50686	PQ094884	South America	Brazil	Sao Paulo	Cedral	2	Female	2021-07-01	Gamma	Unvaccinated
50849	PQ094885	South America	Brazil	Sao Paulo	Sao Jose do Rio Preto	44	Female	2021-07-14	Gamma	Vaccinated
50703	PQ094886	South America	Brazil	Sao Paulo	Sao Jose do Rio Preto	11	Male	2021-07-05	Gamma	Unvaccinated
50881	PQ094887	South America	Brazil	Sao Paulo	Sao Jose do Rio Preto	8	Male	2021-07-15	Gamma	Unvaccinated
50737	PQ094888	South America	Brazil	Sao Paulo	Sao Jose do Rio Preto	69	Female	2021-07-06	Gamma	Vaccinated
49549	PQ094889	South America	Brazil	Sao Paulo	Sao Jose do Rio Preto	78	Male	2021-04-15	Gamma	Vaccinated
50682	PQ094890	South America	Brazil	Sao Paulo	Bady Bassitt	7	Male	2021-07-01	Gamma	Unvaccinated
50681	PQ094891	South America	Brazil	Sao Paulo	Sao Jose do Rio Preto	60	Male	2021-07-01	Gamma	Vaccinated
50875	PQ094892	South America	Brazil	Sao Paulo	Sao Jose do Rio Preto	22	Female	2021-07-14	Gamma	Vaccinated
50943	PQ094893	South America	Brazil	Sao Paulo	Sao Jose do Rio Preto	25	Female	2021-07-20	Gamma	Vaccinated
50757	PQ094894	South America	Brazil	Sao Paulo	Mirassol	54	Female	2021-07-06	Gamma	Vaccinated
50841	PQ094895	South America	Brazil	Sao Paulo	Sao Jose do Rio Preto	14	Female	2021-07-13	Gamma	Unvaccinated
50843	PQ094896	South America	Brazil	Sao Paulo	Sao Jose do Rio Preto	13	Female	2021-07-13	Gamma	Unvaccinated
50303	PQ094897	South America	Brazil	Sao Paulo	Olimpia	72	Male	2021-05-26	Gamma	Vaccinated
50842	PQ094898	South America	Brazil	Sao Paulo	Sao Jose do Rio Preto	16	Male	2021-07-13	Gamma	Unvaccinated
50680	PQ094899	South America	Brazil	Sao Paulo	Uchoa	34	Male	2021-07-01	Gamma	Unvaccinated
50156	PQ094900	South America	Brazil	Sao Paulo	Palestina	76	Female	2021-05-11	Gamma	Vaccinated
